# Supplementary material for: Tris[(1,4,7,10,13,16-hexa­oxacyclo­octa­deca­ne)rubidium] heptaantimonide–ammonia (1/4)
Source: Acta Crystallogr Sect E Struct Rep Online. 2011 Oct 22;67(Pt 11):m1551. doi: 10.1107/S1600536811041237 (PMC3246972; doi:10.1107/S1600536811041237)
Supplement: Supplementary file 2 [file e-67-m1551-Isup2.hkl]

# 
# h,k,l, Fc-squared, Fo-squared, sigma(Fo-squared) and status flag 
# 
data_I
_shelx_title ' 1 in P2(1)/n' 
_shelx_refln_list_code          4 
_shelx_F_calc_maximum      946.80 
_exptl_crystal_F_000      3760.00 
_reflns_d_resolution_high  0.8175 
 
loop_ 
 _symmetry_equiv_pos_as_xyz 
 'x, y, z' 
 '-x+1/2, y+1/2, -z+1/2' 
 '-x, -y, -z' 
 'x-1/2, -y-1/2, z-1/2' 
 
_cell_length_a    15.0000 
_cell_length_b    17.4840 
_cell_length_c    25.1580 
_cell_angle_alpha  90.000 
_cell_angle_beta   90.980 
_cell_angle_gamma  90.000 
 
_shelx_F_squared_multiplier     1.000 
 
loop_ 
 _refln_index_h 
 _refln_index_k 
 _refln_index_l 
 _refln_F_squared_calc 
 _refln_F_squared_meas 
 _refln_F_squared_sigma 
 _refln_observed_status 
   2   0   0    83805.09   128203.84   2956.62 o 
   4   0   0   115972.52   135490.08   3943.46 o 
   6   0   0    31751.56    31511.02   2449.53 o 
   8   0   0      670.49      219.08    921.25 o 
  10   0   0    40778.25    39786.04    888.56 o 
  12   0   0       23.17       41.62    761.23 o 
  14   0   0    12676.41    11611.22    833.71 o 
  16   0   0    31976.22    29492.14   1242.00 o 
  18   0   0    10630.30    10716.01    643.68 o 
   2   1   0    44646.61    64437.34   1730.62 o 
   3   1   0     3348.73     5430.11   1351.07 o 
   4   1   0   475241.09   572243.13  13255.55 o 
   5   1   0    22688.10    23404.08    799.72 o 
   6   1   0     9418.86     9858.95    692.39 o 
   7   1   0    39169.85    42349.67    882.71 o 
   8   1   0    37709.77    38580.96    777.67 o 
   9   1   0     2055.35     1654.16    538.83 o 
  10   1   0     7469.87     7694.59    507.88 o 
  11   1   0     8778.09     9428.27    556.06 o 
  12   1   0      515.03      705.76    501.42 o 
  13   1   0     5304.79     5372.23    492.15 o 
  14   1   0    24596.94    24460.51    493.41 o 
  15   1   0     8551.89     8390.77    492.62 o 
  16   1   0    15960.86    15960.81    521.73 o 
  17   1   0     8483.06     9181.35    479.41 o 
  18   1   0      310.73      671.46    366.23 o 
   1   2   0      396.03      486.06   1235.20 o 
   2   2   0    12252.52    17188.10   1455.89 o 
   3   2   0      163.75     1288.57   1191.47 o 
   4   2   0    28031.76    29925.86    875.68 o 
   5   2   0   136269.91   155537.38   1060.75 o 
   6   2   0    61483.23    66520.88   1050.41 o 
   7   2   0    55724.18    54796.11    814.88 o 
   8   2   0    24864.33    24059.02    741.12 o 
   9   2   0      185.13      615.75    518.44 o 
  10   2   0     6577.99     6255.31    545.67 o 
  11   2   0      109.25      394.07    562.46 o 
  12   2   0     3087.30     3595.38    540.70 o 
  13   2   0     2283.92     2609.36    440.63 o 
  14   2   0     1733.22     1958.41    484.29 o 
  15   2   0     1671.46     1469.52    397.54 o 
  16   2   0    23073.21    22847.71    520.45 o 
  17   2   0    13076.24    12263.25    819.41 o 
  18   2   0     5999.24     4743.33    722.90 o 
   1   3   0       48.61     1212.01   1408.30 o 
   2   3   0     1826.29     1980.20   1264.90 o 
   3   3   0      557.71     -472.72   1085.77 o 
   4   3   0    30615.55    34073.14    975.56 o 
   5   3   0     4846.83     5962.10    765.91 o 
   6   3   0    50993.93    54196.41   1476.63 o 
   7   3   0   113889.71   116617.71   1333.42 o 
   8   3   0    36174.14    37382.15    741.53 o 
   9   3   0        8.78     -204.60    489.49 o 
  10   3   0    14612.93    15361.40    581.90 o 
  11   3   0    42116.63    43595.95    613.51 o 
  12   3   0    12641.44    12797.56    564.55 o 
  13   3   0     4681.41     4385.93    453.47 o 
  14   3   0     4861.13     4842.13    478.09 o 
  15   3   0    23418.69    23254.10    524.48 o 
  16   3   0     5361.31     5865.48    484.51 o 
  17   3   0    18647.41    18646.20    845.03 o 
   0   4   0   147241.27   132985.84   2106.63 o 
   1   4   0    11469.68     9158.77   1563.41 o 
   2   4   0   158834.94   183571.20   6276.40 o 
   3   4   0    35855.01    39711.06    942.27 o 
   4   4   0       41.03      -61.90    786.83 o 
   5   4   0     6933.79     7306.14    759.34 o 
   6   4   0      667.50     1390.94    826.02 o 
   7   4   0    40668.69    42196.72   1204.22 o 
   8   4   0    49060.79    46720.19   1553.92 o 
   9   4   0    16638.68    16731.13    608.78 o 
  10   4   0      904.12      881.93    494.01 o 
  11   4   0     1613.62     1653.64    553.50 o 
  12   4   0     8576.55     8736.25    556.31 o 
  13   4   0    11081.21    10207.85    493.19 o 
  14   4   0     5921.86     6320.76    513.63 o 
  15   4   0     1552.24     1707.18    439.53 o 
  16   4   0     1511.65     2106.74    430.05 o 
  17   4   0     6438.10     5814.04    408.44 o 
   1   5   0       16.32     -201.37   1013.54 o 
   2   5   0   165325.86   179607.23   8974.11 o 
   3   5   0    42663.55    43332.82   1591.98 o 
   4   5   0    31958.09    33435.30    905.06 o 
   5   5   0    54468.16    56118.04   1613.51 o 
   6   5   0   148921.08   155809.88   3536.71 o 
   7   5   0    31041.64    31105.97    772.78 o 
   8   5   0    20061.66    21005.29    755.64 o 
   9   5   0    34412.06    33400.64    921.89 o 
  10   5   0      647.13      807.84    551.19 o 
  11   5   0    51042.36    53450.43    816.02 o 
  12   5   0     8381.60     8521.16    501.73 o 
  13   5   0     2693.66     2709.26    503.13 o 
  14   5   0       29.30      328.99    448.89 o 
  15   5   0     5531.90     5455.95    484.18 o 
  16   5   0     1615.97     1562.70    393.52 o 
  17   5   0     1255.31     1289.89    423.18 o 
   0   6   0   103614.93   100783.83   6776.83 o 
   1   6   0    75618.87    75626.11   2504.21 o 
   2   6   0   163527.91   170881.23   5618.53 o 
   3   6   0    36065.92    39014.23    992.12 o 
   4   6   0    29092.82    26503.03   1167.21 o 
   5   6   0    67134.46    63485.25   2136.45 o 
   6   6   0    16985.05    17223.89    793.33 o 
   7   6   0    15699.94    16006.53    632.72 o 
   8   6   0      452.47      685.05    541.39 o 
   9   6   0    30794.96    30931.83    730.46 o 
  10   6   0     2554.29     2746.15    504.20 o 
  11   6   0      330.32      958.98    526.19 o 
  12   6   0      893.72      936.95    491.36 o 
  13   6   0    33503.32    32676.75   1159.16 o 
  14   6   0    39140.61    37128.67   1068.35 o 
  15   6   0    35277.68    35848.77    806.63 o 
  16   6   0     1259.88     1825.81    361.03 o 
  17   6   0        7.87      184.69    405.21 o 
   1   7   0      338.63     1282.46   1059.05 o 
   2   7   0   105847.66    91072.55   5344.01 o 
   3   7   0    20064.91    20324.01    977.36 o 
   4   7   0   160681.88   152228.50   5467.78 o 
   5   7   0   121937.20   122759.20   1210.89 o 
   6   7   0    30664.53    29800.58    977.10 o 
   7   7   0    17718.84    17226.03    638.31 o 
   8   7   0    20702.24    20783.49    635.72 o 
   9   7   0    16144.50    16491.62    600.36 o 
  10   7   0     4415.38     4098.95    530.87 o 
  11   7   0     5397.40     5451.01    546.96 o 
  12   7   0     4055.73     4337.50    535.77 o 
  13   7   0     9337.72     9487.11    469.28 o 
  14   7   0     1255.42     1535.02    470.07 o 
  15   7   0       69.27      699.70    469.67 o 
  16   7   0      774.24     1565.70    421.35 o 
  17   7   0      796.49      763.74    433.16 o 
   0   8   0    37987.64    37390.72   1679.05 o 
   1   8   0   351744.56   344800.16  17458.04 o 
   2   8   0    17123.48    18291.29   1078.42 o 
   3   8   0     1842.99     2640.43    918.84 o 
   4   8   0    38825.56    38928.03    988.27 o 
   5   8   0    34448.88    30878.71   1356.12 o 
   6   8   0     2299.35     2121.06    595.23 o 
   7   8   0     6544.24     6058.06    513.36 o 
   8   8   0    12874.01    12578.81    620.85 o 
   9   8   0     2845.92     3205.17    561.95 o 
  10   8   0    41198.07    43150.90    659.31 o 
  11   8   0     2537.84     2702.97    521.13 o 
  12   8   0    12993.11    12522.58    519.17 o 
  13   8   0     3363.16     4077.62    502.72 o 
  14   8   0    33562.77    34397.52   1077.09 o 
  15   8   0    12416.17    11584.48    571.52 o 
  16   8   0       11.96      368.10    439.03 o 
   1   9   0       41.60      333.31    945.06 o 
   2   9   0    25451.59    20763.40   1135.32 o 
   3   9   0      181.61      642.89    689.05 o 
   4   9   0    89478.00    80602.52   2875.90 o 
   5   9   0    64216.86    60625.22   2613.91 o 
   6   9   0     2918.35     2761.56    525.05 o 
   7   9   0     2951.82     2893.50    547.22 o 
   8   9   0    49549.63    49755.39   1169.72 o 
   9   9   0      303.54      -77.88    617.74 o 
  10   9   0    15691.63    13113.65    524.90 o 
  11   9   0     7072.36     6787.19    511.62 o 
  12   9   0    14105.36    13677.25    486.78 o 
  13   9   0     4277.97     4351.71    437.95 o 
  14   9   0      480.33      946.94    471.74 o 
  15   9   0     1300.47     1576.71    466.78 o 
  16   9   0      382.16      506.67    393.71 o 
   0  10   0     6030.29     5429.21   1080.61 o 
   1  10   0    26054.12    24083.42    930.69 o 
   2  10   0    28871.59    27425.42   1349.31 o 
   3  10   0     7314.42     5766.38    615.00 o 
   4  10   0      244.17      578.86    604.49 o 
   5  10   0    13932.22    13669.66    666.29 o 
   6  10   0    52808.89    54203.87    794.97 o 
   7  10   0     8895.92     8273.47    522.02 o 
   8  10   0      141.15       35.63    634.82 o 
   9  10   0        6.68      277.00    556.49 o 
  10  10   0    10540.83     9814.82    499.43 o 
  11  10   0     6144.93     6472.55    525.69 o 
  12  10   0     1120.23     1265.53    481.88 o 
  13  10   0     8969.02     8851.42    530.46 o 
  14  10   0     1325.93     1958.43    478.75 o 
  15  10   0     8171.13     7760.93    429.06 o 
   1  11   0     3043.57     2525.71    615.64 o 
   2  11   0      193.87      739.78    636.30 o 
   3  11   0     4908.52     4409.80    637.11 o 
   4  11   0     3372.94     3508.77    586.85 o 
   5  11   0     9700.50     9780.69    642.47 o 
   6  11   0    21142.29    18637.26   1365.76 o 
   7  11   0     5057.32     4726.33    604.63 o 
   8  11   0    28851.14    31011.67    690.19 o 
   9  11   0     4576.07     4420.63    528.51 o 
  10  11   0      960.30     1151.17    515.05 o 
  11  11   0     9267.87     9102.56    453.10 o 
  12  11   0     1293.28     1647.43    488.55 o 
  13  11   0       91.57      712.74    511.03 o 
  14  11   0     7370.65     7571.31    500.73 o 
  15  11   0     2057.80     2120.68    385.02 o 
   0  12   0       55.73      381.69    848.08 o 
   1  12   0   139448.80   141631.56   4070.17 o 
   2  12   0     4898.75     4258.98    605.42 o 
   3  12   0       65.04      574.20    659.94 o 
   4  12   0    14586.15    14823.48    698.39 o 
   5  12   0    16988.33    15548.84    665.60 o 
   6  12   0    63540.46    53629.61   1835.21 o 
   7  12   0     3938.95     3899.96    504.07 o 
   8  12   0     5463.97     5778.68    595.52 o 
   9  12   0      675.06      567.02    553.19 o 
  10  12   0       43.50      173.92    484.96 o 
  11  12   0     1233.39     1712.95    495.13 o 
  12  12   0       38.17      407.56    434.98 o 
  13  12   0     7827.93     7849.03    465.88 o 
  14  12   0      463.21      565.27    440.55 o 
   1  13   0     4333.70     4846.93    668.32 o 
   2  13   0    12116.30    11862.09    678.47 o 
   3  13   0    31250.22    28591.56   1639.60 o 
   4  13   0     2049.79     1600.44    581.85 o 
   5  13   0    70512.18    71993.10   1321.59 o 
   6  13   0     9611.73     8830.08    586.83 o 
   7  13   0      553.83      615.16    544.83 o 
   8  13   0       86.47      234.12    484.45 o 
   9  13   0      951.44      876.98    481.99 o 
  10  13   0     1667.53     1443.42    505.63 o 
  11  13   0     1564.23     1494.98    474.33 o 
  12  13   0     1225.01     1808.10    504.53 o 
  13  13   0     7563.45     7412.23    481.34 o 
  14  13   0     2967.28     2992.05    455.93 o 
   0  14   0     6335.39     6692.35   1078.34 o 
   1  14   0   166065.08   161597.38   8558.33 o 
   2  14   0     6971.29     7575.31    674.73 o 
   3  14   0    14467.32    14168.08    632.03 o 
   4  14   0     1802.11     1721.13    561.53 o 
   5  14   0      355.06      710.17    551.33 o 
   6  14   0     2475.97     2460.61    555.52 o 
   7  14   0     1388.07     1657.69    532.91 o 
   8  14   0        4.59       85.68    497.17 o 
   9  14   0        9.43      446.30    513.54 o 
  10  14   0        3.38     -153.31    539.81 o 
  11  14   0     1196.89     1485.22    520.90 o 
  12  14   0     1057.01     1362.54    428.86 o 
  13  14   0      440.60      658.08    504.51 o 
   1  15   0     1627.58     2466.43    599.82 o 
   2  15   0     8858.13     8478.07    564.37 o 
   3  15   0    14572.34    15089.32    653.14 o 
   4  15   0     9229.14     8799.01    628.72 o 
   5  15   0    20356.76    20929.94    636.22 o 
   6  15   0     6355.64     5761.52    553.87 o 
   7  15   0      441.49      307.75    515.66 o 
   8  15   0    20390.74    18618.15    645.04 o 
   9  15   0     6428.17     6371.01    534.19 o 
  10  15   0     5435.29     5899.04    534.28 o 
  11  15   0     2202.68     2317.77    467.96 o 
  12  15   0      899.74      915.11    478.54 o 
   0  16   0      361.92      662.87    721.03 o 
   1  16   0      380.84      509.44    598.62 o 
   2  16   0    12125.56    12160.77    804.80 o 
   3  16   0       85.91      650.55    520.64 o 
   4  16   0      545.61     1026.53    513.61 o 
   5  16   0       86.87       71.74    482.40 o 
   6  16   0     4740.68     4938.09    576.01 o 
   7  16   0     1689.03     1897.87    547.89 o 
   8  16   0     4517.63     4498.93    558.96 o 
   9  16   0    15889.44    14119.66    619.94 o 
  10  16   0      621.57      547.95    443.16 o 
  11  16   0      201.71      633.14    468.95 o 
   1  17   0      142.28      363.41    560.87 o 
   2  17   0      386.87       24.18    488.15 o 
   3  17   0       77.53      913.62    568.19 o 
   4  17   0     9384.63     8648.81    454.43 o 
   5  17   0      641.47      454.38    527.95 o 
   6  17   0      992.98     1734.13    527.85 o 
   7  17   0     5128.75     5312.59    473.59 o 
   8  17   0     1215.16     1408.91    458.45 o 
   9  17   0     1806.68     2107.25    517.01 o 
  10  17   0    13184.67    14444.64    602.27 o 
   0  18   0     2217.81     2140.51    724.07 o 
   1  18   0    45838.65    49504.23   2582.93 o 
   2  18   0     5367.89     6166.54    582.73 o 
   3  18   0     7057.90     7673.17    550.38 o 
   4  18   0     9514.99     9106.22    488.87 o 
   5  18   0       48.13      168.25    505.16 o 
   6  18   0      158.27      439.23    463.47 o 
   7  18   0     1737.28     2070.97    460.40 o 
   8  18   0       21.08     -445.14    445.14 o 
   9  18   0    15531.39    16673.65    626.01 o 
   1  19   0      260.16      816.45    517.12 o 
   2  19   0     1277.24     2026.38    498.42 o 
   3  19   0    14526.39    15343.45    604.20 o 
   4  19   0      379.31     1062.32    507.72 o 
   5  19   0      830.85     1294.90    470.88 o 
   6  19   0    13732.50    13820.41    684.17 o 
   7  19   0     1604.14     2160.39    481.68 o 
   0  20   0     6202.79     6816.75    739.78 o 
   1  20   0    15763.89    19405.98    754.20 o 
   2  20   0     4890.73     5674.46    481.32 o 
   3  20   0       10.66      257.02    444.85 o 
   4  20   0    15433.58    17211.83   1009.53 o 
   5  20   0     1235.35     1419.27    448.17 o 
   1  21   0      399.64      952.98    604.53 o 
 -17   0   1     4477.13     4789.35    583.29 o 
 -15   0   1     1979.57     2487.29    722.78 o 
 -13   0   1    15316.64    16481.99    753.04 o 
 -11   0   1    83677.33    89745.75   1075.29 o 
  -9   0   1     1952.76     1459.34    803.09 o 
  -7   0   1    26742.17    28180.43   1280.50 o 
  -5   0   1   353066.31   412481.50   2599.26 o 
  -3   0   1    34417.54    47706.03   1922.08 o 
   3   0   1   132528.03   163029.53  11116.77 o 
   5   0   1     5496.67     5832.41   1102.30 o 
   7   0   1     5775.98     7219.49   1104.38 o 
   9   0   1    10212.46    10657.52    905.08 o 
  11   0   1    67759.52    72006.76    979.32 o 
  13   0   1    13825.24    13532.66    811.14 o 
  15   0   1    27030.05    29168.35    988.20 o 
  17   0   1     2242.36     2097.46    563.93 o 
 -18   1   1      924.75     1302.69    425.27 o 
 -17   1   1       50.08       48.87    403.84 o 
 -16   1   1       35.31      565.03    440.36 o 
 -15   1   1    19869.88    20979.22    726.50 o 
 -14   1   1      281.63      618.54    472.55 o 
 -13   1   1    40965.99    40694.22   1332.51 o 
 -12   1   1     1933.56     2271.20    442.77 o 
 -11   1   1    23118.61    21809.82    633.40 o 
 -10   1   1     4238.09     4942.53    540.67 o 
  -9   1   1     3455.12     3086.86    592.47 o 
  -8   1   1      582.21      366.54    678.72 o 
  -7   1   1    24990.22    26364.79    855.12 o 
  -6   1   1     1943.23     3204.96    845.67 o 
  -5   1   1    18804.64    18673.42    752.50 o 
  -4   1   1     9535.74     8106.37    950.89 o 
  -3   1   1   181780.06   240585.89   1870.00 o 
  -2   1   1      579.68     1321.55   1371.08 o 
  -1   1   1   263538.66   475985.88   6948.81 o 
   1   1   1   253459.20   402175.31  60081.36 o 
   2   1   1      367.98      167.96   1148.73 o 
   3   1   1     2436.36     3502.24   1039.01 o 
   4   1   1     8932.52     7116.15    907.10 o 
   5   1   1    15795.01    15790.56    716.58 o 
   6   1   1    68308.45    70571.49   2466.14 o 
   7   1   1    12895.67    12587.22    753.42 o 
   8   1   1    30712.75    29101.47    761.80 o 
   9   1   1     3496.66     3540.05    556.55 o 
  10   1   1     2690.90     2969.51    438.34 o 
  11   1   1     5009.47     4582.43    515.47 o 
  12   1   1       75.00      580.12    449.34 o 
  13   1   1      693.49     1043.16    450.83 o 
  14   1   1    15304.62    14032.43    449.49 o 
  15   1   1     3583.68     3792.28    432.01 o 
  16   1   1     9221.95     8714.12    427.45 o 
  17   1   1       10.54        9.89    378.06 o 
  18   1   1     5997.02     5627.61    378.62 o 
 -17   2   1      295.89      604.49    422.86 o 
 -16   2   1    18563.51    17741.75    788.90 o 
 -15   2   1     1681.09     1798.30    470.53 o 
 -14   2   1     7245.15     7381.78    507.22 o 
 -13   2   1     3664.15     3387.16    451.75 o 
 -12   2   1      570.48      974.96    547.26 o 
 -11   2   1    17036.54    17457.79    615.22 o 
 -10   2   1     1722.60     2085.52    505.26 o 
  -9   2   1     1547.04     1211.59    547.92 o 
  -8   2   1    40692.04    39945.53    772.85 o 
  -7   2   1     2313.05     2087.35    767.18 o 
  -6   2   1   194994.61   200415.08   7557.53 o 
  -5   2   1   294964.16   329010.88   6509.12 o 
  -4   2   1      756.69      203.17    819.05 o 
  -3   2   1    15411.77    17755.18   1233.81 o 
  -2   2   1     2666.35     4631.90   1569.46 o 
  -1   2   1    64075.21    81107.38   2445.07 o 
   0   2   1      112.76      143.33   1189.76 o 
   1   2   1    54974.12    76704.98   2158.36 o 
   2   2   1      830.45     2208.33   1176.92 o 
   3   2   1      943.02     1487.16   1166.97 o 
   4   2   1    11648.18    11482.68    806.23 o 
   5   2   1     2213.26     1763.33    700.14 o 
   6   2   1     6548.29     7957.10    839.00 o 
   7   2   1      147.10     1117.93    848.13 o 
   8   2   1     1647.68     1836.40    666.75 o 
   9   2   1     3213.59     2407.89    613.29 o 
  10   2   1     2136.91     2332.39    496.29 o 
  11   2   1    38468.72    38081.17    690.44 o 
  12   2   1     8923.54     9066.59    506.63 o 
  13   2   1     1216.44     1983.16    460.54 o 
  14   2   1    21475.83    21908.36    508.04 o 
  15   2   1    10854.71    10715.45    454.37 o 
  16   2   1     6568.29     6807.96    482.90 o 
  17   2   1     1025.40     1060.15    345.19 o 
  18   2   1     1279.49     1289.10    815.87 o 
 -17   3   1      503.32      537.94    458.49 o 
 -16   3   1     4191.61     3938.12    446.00 o 
 -15   3   1     4887.58     4361.93    440.48 o 
 -14   3   1      458.31      797.76    506.94 o 
 -13   3   1    10433.19     9843.61    493.86 o 
 -12   3   1    10282.67    10197.83    505.67 o 
 -11   3   1    14877.83    15060.42    532.34 o 
 -10   3   1    13656.94    12941.91    489.75 o 
  -9   3   1    13071.46    12247.17    583.88 o 
  -8   3   1    15622.10    14994.39    720.80 o 
  -7   3   1     5901.06     6587.55    832.35 o 
  -6   3   1        8.47      575.31    824.83 o 
  -5   3   1      180.28      269.73    669.29 o 
  -4   3   1    56436.13    61862.00   1635.56 o 
  -3   3   1   109096.58   120417.05   4900.45 o 
  -2   3   1     5891.60     5195.26   1445.57 o 
  -1   3   1     4898.53     7803.09   1932.48 o 
   0   3   1      207.32     1182.79   1403.17 o 
   1   3   1     7993.47    10963.44   1574.62 o 
   2   3   1    13519.71    17152.38   1473.40 o 
   3   3   1    69180.04    75500.63   2220.87 o 
   4   3   1    34548.38    37392.98   1078.12 o 
   5   3   1     3359.62     3682.31    645.74 o 
   6   3   1   198130.45   210117.47   3262.48 o 
   7   3   1     2279.96     2483.47    760.32 o 
   8   3   1    11251.80    10482.53    708.86 o 
   9   3   1    53257.66    52159.69   1344.83 o 
  10   3   1    19367.14    19190.20    577.68 o 
  11   3   1    45477.97    47019.11    620.35 o 
  12   3   1    10199.11    10603.17    527.46 o 
  13   3   1       93.33      420.14    424.94 o 
  14   3   1    19901.98    20571.66    539.80 o 
  15   3   1       38.08      691.62    433.97 o 
  16   3   1    11650.20    11943.67    571.71 o 
  17   3   1       18.35      297.02    416.50 o 
 -17   4   1      473.11     1013.40    444.37 o 
 -16   4   1    10236.45     9555.29    435.27 o 
 -15   4   1     1053.76     1353.27    428.64 o 
 -14   4   1      917.41     1113.94    450.53 o 
 -13   4   1      475.87      879.26    431.87 o 
 -12   4   1     9453.70     9244.11    506.35 o 
 -11   4   1     6771.99     7172.05    543.55 o 
 -10   4   1     5083.41     5556.56    589.82 o 
  -9   4   1    26990.74    26766.92    624.93 o 
  -8   4   1    14041.75    13752.00    670.23 o 
  -7   4   1    23731.85    24286.13    835.49 o 
  -6   4   1   102307.26   105208.18   2597.13 o 
  -5   4   1     2626.45     3190.90    738.18 o 
  -4   4   1   120056.97   115651.84   5320.85 o 
  -3   4   1    39225.50    40521.55   1048.47 o 
  -2   4   1    17209.41    14457.44   1309.76 o 
  -1   4   1    18855.18    15029.90   1515.18 o 
   0   4   1     6225.71     4388.82   1354.84 o 
   1   4   1    40226.31    42515.04   1513.90 o 
   2   4   1    19519.44    17720.48   1147.98 o 
   3   4   1    29872.50    28559.10   1134.22 o 
   4   4   1    28794.43    30658.81    831.69 o 
   5   4   1    11578.37    10419.28    732.18 o 
   6   4   1     2237.91     2427.82    813.52 o 
   7   4   1    30012.95    28609.37    722.79 o 
   8   4   1      120.65      546.14    595.23 o 
   9   4   1     5059.53     5526.87    583.74 o 
  10   4   1     6824.87     6652.39    501.54 o 
  11   4   1     5472.06     5443.62    494.13 o 
  12   4   1     2197.44     2097.51    538.24 o 
  13   4   1     3284.06     3651.38    426.71 o 
  14   4   1    35621.72    37181.10    574.26 o 
  15   4   1      567.36      737.09    435.53 o 
  16   4   1     9545.52     9818.70    479.03 o 
  17   4   1      377.89      854.49    419.36 o 
 -17   5   1      470.88      857.92    426.80 o 
 -16   5   1     9263.87     8737.83    442.76 o 
 -15   5   1     1379.27     1352.73    409.93 o 
 -14   5   1     8594.39     8388.86    484.08 o 
 -13   5   1       64.15      551.13    553.97 o 
 -12   5   1      203.18      457.47    548.75 o 
 -11   5   1     7094.22     7483.53    536.32 o 
 -10   5   1     1288.42     1365.95    492.93 o 
  -9   5   1     5837.15     6186.22    597.47 o 
  -8   5   1    68705.44    67860.45   1754.25 o 
  -7   5   1     1879.96     1786.53    683.08 o 
  -6   5   1     9406.27     8420.02    849.68 o 
  -5   5   1     1691.20     2592.56    852.02 o 
  -4   5   1      695.88      423.87    868.88 o 
  -3   5   1   193482.27   212277.77   3906.22 o 
  -2   5   1    61953.49    62749.01   1136.81 o 
  -1   5   1   342175.09   348349.44  16464.67 o 
   0   5   1   201300.09   197493.02   8973.98 o 
   1   5   1   197920.73   223597.98   6820.94 o 
   2   5   1    31489.86    30300.39   1051.58 o 
   3   5   1     7949.88     7365.44    840.35 o 
   4   5   1    31504.01    35413.50    907.41 o 
   5   5   1    35385.18    34030.33    921.18 o 
   6   5   1        7.41      299.17    813.12 o 
   7   5   1      801.51      237.43    610.18 o 
   8   5   1    18221.44    17800.05    590.99 o 
   9   5   1    25034.89    23576.86    656.71 o 
  10   5   1    38695.70    39503.07    618.59 o 
  11   5   1    17078.21    17478.09    531.91 o 
  12   5   1    42223.63    40494.21   1802.52 o 
  13   5   1     4780.63     5257.67    493.09 o 
  14   5   1      144.83      512.53    419.70 o 
  15   5   1    17520.17    18695.28    526.79 o 
  16   5   1     8764.35     8650.10    458.15 o 
  17   5   1      696.32     1588.24    414.93 o 
 -17   6   1      273.17      482.28    416.77 o 
 -16   6   1     2691.95     2732.98    436.30 o 
 -15   6   1      986.81     1176.70    467.93 o 
 -14   6   1     3438.28     3626.29    468.47 o 
 -13   6   1      416.91      611.87    443.44 o 
 -12   6   1     1998.62     2174.02    487.40 o 
 -11   6   1      417.02      732.29    535.81 o 
 -10   6   1     2007.12     2399.47    564.94 o 
  -9   6   1       22.69      204.93    510.81 o 
  -8   6   1    37438.59    38321.43    898.35 o 
  -7   6   1    36010.95    34929.19    754.07 o 
  -6   6   1    14279.33    12012.07    745.57 o 
  -5   6   1   135528.56   113633.23   3128.17 o 
  -4   6   1   415732.38   457961.59   5269.73 o 
  -3   6   1    33823.86    30335.90   1069.83 o 
  -2   6   1     1509.40     1044.91    834.35 o 
  -1   6   1     1773.56     1053.21    929.43 o 
   0   6   1    57474.25    57242.96   1129.38 o 
   1   6   1    39912.66    36816.24   1364.43 o 
   2   6   1    20274.04    20727.98    951.18 o 
   3   6   1     1630.84     2340.48    922.96 o 
   4   6   1    20173.14    19750.45   1222.34 o 
   5   6   1    33668.19    32987.85   1150.66 o 
   6   6   1     1759.02     1371.10    740.16 o 
   7   6   1    13379.57    13811.32    635.46 o 
   8   6   1    24144.61    24265.10    636.31 o 
   9   6   1     4199.22     3775.18    563.99 o 
  10   6   1     1908.96     1932.92    532.94 o 
  11   6   1     3147.64     3910.10    565.16 o 
  12   6   1     3436.47     4140.16    554.42 o 
  13   6   1     8966.28     8521.07    410.80 o 
  14   6   1    16706.31    17681.05    481.70 o 
  15   6   1     2037.86     2464.47    419.28 o 
  16   6   1     4363.21     4644.80    391.15 o 
  17   6   1       43.62      593.37    415.99 o 
 -17   7   1      366.57      412.71    597.17 o 
 -16   7   1     4959.27     5430.68    460.99 o 
 -15   7   1     5468.81     5155.00    455.42 o 
 -14   7   1    12175.65    11740.75    471.14 o 
 -13   7   1      321.37      848.53    451.71 o 
 -12   7   1    11864.10    11784.46    477.70 o 
 -11   7   1     1446.25     1540.28    496.79 o 
 -10   7   1      258.92      612.32    543.35 o 
  -9   7   1    43362.69    41132.71    752.90 o 
  -8   7   1    29250.40    29530.77   1176.70 o 
  -7   7   1    70842.89    69803.02   1335.30 o 
  -6   7   1    19134.83    17246.97    620.16 o 
  -5   7   1     9281.01     7736.18    843.01 o 
  -4   7   1    14690.54    13528.42    930.61 o 
  -3   7   1    96424.99    95276.66   3430.71 o 
  -2   7   1     5079.54     5488.97   1105.76 o 
  -1   7   1    86431.04    81598.50   3488.28 o 
   0   7   1   327013.06   296875.28  12493.40 o 
   1   7   1    25204.32    26531.77   1084.60 o 
   2   7   1      743.86     1906.44   1028.75 o 
   3   7   1   106972.57    97085.55   4940.80 o 
   4   7   1    23930.49    20937.95    838.10 o 
   5   7   1    65648.07    60145.18   1216.48 o 
   6   7   1    36118.02    35195.48    826.86 o 
   7   7   1     3012.97     2689.44    570.36 o 
   8   7   1    19911.72    20820.18    622.55 o 
   9   7   1      379.87      398.63    518.54 o 
  10   7   1     4874.75     5269.02    578.41 o 
  11   7   1    17251.44    17851.52    594.36 o 
  12   7   1    17015.65    16769.23    524.84 o 
  13   7   1    19642.89    18999.67    571.30 o 
  14   7   1       47.43      294.50    479.43 o 
  15   7   1    32897.82    33717.73   1113.37 o 
  16   7   1    35162.55    34243.94   1475.73 o 
  17   7   1     1283.48     1347.98    415.47 o 
 -16   8   1     5451.51     5356.35    407.57 o 
 -15   8   1     2627.81     2715.11    454.36 o 
 -14   8   1       12.07      -38.47    447.88 o 
 -13   8   1     6025.42     6382.40    539.60 o 
 -12   8   1    13353.91    13538.65    567.73 o 
 -11   8   1    27624.54    28384.91    594.28 o 
 -10   8   1     4378.83     3994.70    494.10 o 
  -9   8   1     3381.89     4120.24    619.07 o 
  -8   8   1    88146.85    83372.64   3586.50 o 
  -7   8   1      416.28      751.12    520.11 o 
  -6   8   1    17993.63    17258.57    837.74 o 
  -5   8   1    42378.58    38819.54    922.27 o 
  -4   8   1   171150.66   165327.58   5478.76 o 
  -3   8   1    75884.14    64320.52   2710.33 o 
  -2   8   1    10157.62    10146.02   1034.17 o 
  -1   8   1     2787.59     3122.56   1100.69 o 
   0   8   1    92099.41    86747.70   3844.61 o 
   1   8   1    11707.93    12878.92   1049.39 o 
   2   8   1      719.63     1514.86    873.21 o 
   3   8   1      783.68      935.59    853.83 o 
   4   8   1    39292.22    34283.00   1302.91 o 
   5   8   1    19570.66    18986.29    764.05 o 
   6   8   1     6904.06     6447.53    645.90 o 
   7   8   1     2722.12     2816.26    539.33 o 
   8   8   1    24065.91    25076.27    664.89 o 
   9   8   1       84.88      439.87    509.17 o 
  10   8   1       40.38      644.97    535.26 o 
  11   8   1    14625.49    15533.03    585.57 o 
  12   8   1     2191.90     2324.08    544.73 o 
  13   8   1     9190.53     9067.04    481.66 o 
  14   8   1     1194.45     1458.27    435.36 o 
  15   8   1     5835.34     5646.99    482.50 o 
  16   8   1      747.62     1018.31    414.71 o 
 -16   9   1       80.36      336.67    445.93 o 
 -15   9   1     2999.24     3266.69    462.71 o 
 -14   9   1      141.10      386.27    490.45 o 
 -13   9   1      196.74      684.26    422.29 o 
 -12   9   1     7076.54     7300.71    452.43 o 
 -11   9   1     2319.61     2628.97    502.18 o 
 -10   9   1     7149.56     7500.02    575.23 o 
  -9   9   1    38358.03    39309.03    692.11 o 
  -8   9   1     7939.64     8737.30    622.48 o 
  -7   9   1    26218.91    22389.33    797.20 o 
  -6   9   1     1228.40     1270.97    579.36 o 
  -5   9   1     2904.58     2637.61    585.45 o 
  -4   9   1    82895.16    79785.84   3002.51 o 
  -3   9   1    18099.67    15720.72    827.44 o 
  -2   9   1     1400.52      757.40    866.88 o 
  -1   9   1      717.01      756.20    800.31 o 
   0   9   1   128572.86   108815.59   4397.19 o 
   1   9   1     1844.44     1045.97    851.97 o 
   2   9   1     7351.88     6122.15    894.57 o 
   3   9   1    81560.96    75623.71   2470.80 o 
   4   9   1    13916.81    13672.97    762.97 o 
   5   9   1    12058.02    12568.91    687.48 o 
   6   9   1     1558.01     1519.73    553.90 o 
   7   9   1    40965.52    37352.50   1576.44 o 
   8   9   1     4172.68     4390.50    527.34 o 
   9   9   1    13897.26    13987.91    583.09 o 
  10   9   1    33137.37    33419.57    728.55 o 
  11   9   1    37075.84    40177.19    626.25 o 
  12   9   1      325.01      632.57    463.20 o 
  13   9   1     8222.13     7908.91    481.50 o 
  14   9   1     5070.03     4780.46    482.91 o 
  15   9   1     3800.25     4319.23    419.91 o 
  16   9   1    10874.27    11465.40    486.95 o 
 -15  10   1     2040.69     2002.73    417.78 o 
 -14  10   1     2978.28     2566.74    466.28 o 
 -13  10   1       77.23      569.24    492.07 o 
 -12  10   1     9825.42     9866.14    529.17 o 
 -11  10   1    31756.82    31456.83   1005.51 o 
 -10  10   1    22545.09    23208.31    622.76 o 
  -9  10   1       96.27      255.20    525.95 o 
  -8  10   1     9478.27     9328.31    594.90 o 
  -7  10   1    84065.91    76924.93   1857.32 o 
  -6  10   1    31701.63    28936.25    998.01 o 
  -5  10   1     9392.22     9132.67    673.49 o 
  -4  10   1      144.43      115.70    569.65 o 
  -3  10   1    10587.99    11149.92    765.68 o 
  -2  10   1    39474.68    34965.91   1390.10 o 
  -1  10   1    25138.62    22521.62   1120.27 o 
   0  10   1    11349.22     9366.51    778.17 o 
   1  10   1     5801.67     5971.84    789.21 o 
   2  10   1       82.93      733.99    789.38 o 
   3  10   1     7641.91     6953.70    689.42 o 
   4  10   1    31078.96    28216.81   1473.29 o 
   5  10   1    18746.08    17027.35    702.49 o 
   6  10   1    15456.20    16354.82    639.82 o 
   7  10   1       27.71      526.61    534.19 o 
   8  10   1     7593.76     8062.87    531.91 o 
   9  10   1     2324.99     2381.14    524.31 o 
  10  10   1    11724.07    11803.40    547.30 o 
  11  10   1     7067.54     6714.32    454.73 o 
  12  10   1     1380.87     1718.57    441.16 o 
  13  10   1     8024.01     8329.03    519.35 o 
  14  10   1     6129.53     6321.68    470.67 o 
  15  10   1     5622.12     5727.87    425.98 o 
 -15  11   1       96.44      196.20    428.04 o 
 -14  11   1    24572.16    24681.11    856.25 o 
 -13  11   1      860.93      631.28    489.12 o 
 -12  11   1      600.98      895.33    527.72 o 
 -11  11   1    13752.55    12594.29    625.26 o 
 -10  11   1     3580.26     3851.86    540.16 o 
  -9  11   1    18761.11    19031.73    604.41 o 
  -8  11   1      141.05      609.14    569.99 o 
  -7  11   1       80.57      203.80    601.20 o 
  -6  11   1    15687.78    15043.08    611.18 o 
  -5  11   1    26099.78    25613.67    681.99 o 
  -4  11   1    16486.30    15775.57    706.08 o 
  -3  11   1     5175.57     5078.71    606.95 o 
  -2  11   1    49359.80    48486.77   1878.44 o 
  -1  11   1       67.31       39.56    724.12 o 
   0  11   1     1618.78     2493.22    785.36 o 
   1  11   1     1412.96     1880.57    712.34 o 
   2  11   1    16953.12    16329.47    731.81 o 
   3  11   1      213.57      660.93    571.83 o 
   4  11   1    36399.09    31868.01   1700.78 o 
   5  11   1    16249.04    13711.83    675.66 o 
   6  11   1     5287.19     5378.43    549.19 o 
   7  11   1   122190.70   120038.98   4445.67 o 
   8  11   1      882.07      730.81    535.73 o 
   9  11   1     3850.40     3868.70    518.89 o 
  10  11   1    15780.00    16674.59    575.65 o 
  11  11   1     2261.67     2556.73    421.66 o 
  12  11   1      651.97      882.37    439.79 o 
  13  11   1     1600.14     1627.34    503.38 o 
  14  11   1    21763.81    21146.15    707.05 o 
  15  11   1     2874.72     2628.66    426.06 o 
 -14  12   1      196.36      270.92    419.48 o 
 -13  12   1     9308.31     8611.46    445.30 o 
 -12  12   1     5190.63     5307.82    450.87 o 
 -11  12   1     4924.60     5101.91    547.82 o 
 -10  12   1     1297.88     1614.75    509.28 o 
  -9  12   1     1291.43     1673.35    536.45 o 
  -8  12   1       92.89      506.54    519.81 o 
  -7  12   1    72336.73    71318.41   2134.61 o 
  -6  12   1    78592.09    72607.23   2599.66 o 
  -5  12   1    44477.57    40435.06   1825.01 o 
  -4  12   1    27512.66    27154.36    723.67 o 
  -3  12   1     4586.07     4682.52    617.78 o 
  -2  12   1     2028.30     2260.08    680.59 o 
  -1  12   1     4743.29     3828.55    566.07 o 
   0  12   1    54439.04    47804.58   2190.21 o 
   1  12   1    13626.57    13031.21    697.25 o 
   2  12   1    33663.91    33973.86    763.90 o 
   3  12   1     4343.03     4480.41    624.32 o 
   4  12   1     8032.51     8582.73    561.27 o 
   5  12   1    38876.05    35542.73   1398.16 o 
   6  12   1    34178.54    33678.68   1062.82 o 
   7  12   1     5560.46     5639.16    611.41 o 
   8  12   1     2187.48     2120.15    565.50 o 
   9  12   1      645.03      943.09    520.29 o 
  10  12   1    21907.99    22176.80    646.02 o 
  11  12   1      536.20     1140.20    528.72 o 
  12  12   1     1550.07     1367.12    440.86 o 
  13  12   1    14473.29    13303.87    727.36 o 
  14  12   1    13749.01    13746.28    700.72 o 
 -14  13   1    20866.37    19800.39    753.84 o 
 -13  13   1      784.99     1046.64    449.52 o 
 -12  13   1      922.97     1033.97    514.46 o 
 -11  13   1     3298.49     3095.76    500.52 o 
 -10  13   1     1570.46     1587.65    497.88 o 
  -9  13   1     4391.70     4181.31    517.10 o 
  -8  13   1     6948.43     7239.99    537.84 o 
  -7  13   1       26.05      856.18    550.92 o 
  -6  13   1      840.37     1176.77    544.38 o 
  -5  13   1    12693.85    13302.04    630.88 o 
  -4  13   1     9904.47     9540.51    630.27 o 
  -3  13   1       38.88      633.50    651.72 o 
  -2  13   1   133279.19   132955.86   4772.33 o 
  -1  13   1     1475.13     2179.82    705.88 o 
   0  13   1    94220.09    93018.38   2137.47 o 
   1  13   1     3345.28     3649.16    707.22 o 
   2  13   1    78636.73    73183.48   3327.30 o 
   3  13   1     7698.78     7823.40    677.21 o 
   4  13   1    25360.77    21903.93    887.76 o 
   5  13   1       75.65      278.67    560.74 o 
   6  13   1      801.74     1590.27    628.48 o 
   7  13   1    24327.96    24662.86    743.29 o 
   8  13   1     2608.15     2634.77    515.57 o 
   9  13   1      306.31      800.12    509.94 o 
  10  13   1       48.22     -454.77    494.13 o 
  11  13   1     4126.71     4332.46    485.29 o 
  12  13   1     2097.95     3083.19    497.81 o 
  13  13   1     2098.78     2084.79    428.80 o 
  14  13   1    15594.13    16687.64    830.03 o 
 -13  14   1     2198.23     1890.70    487.11 o 
 -12  14   1     8219.01     8983.17    533.02 o 
 -11  14   1      290.39      358.24    498.96 o 
 -10  14   1       95.19      447.10    485.28 o 
  -9  14   1     4340.32     4248.64    528.29 o 
  -8  14   1     3587.07     4879.62    585.59 o 
  -7  14   1      515.45      512.12    590.76 o 
  -6  14   1    18789.29    20090.75    647.74 o 
  -5  14   1      278.50      663.50    556.49 o 
  -4  14   1    39259.41    34076.74   1700.17 o 
  -3  14   1     6835.80     7711.24    662.70 o 
  -2  14   1      118.95      751.42    615.14 o 
  -1  14   1      318.44      564.31    628.88 o 
   0  14   1    54451.93    50069.13   1898.18 o 
   1  14   1     6315.46     6616.25    615.05 o 
   2  14   1    29351.54    28101.26   1277.17 o 
   3  14   1     8276.63     8093.05    597.53 o 
   4  14   1     1107.42     1518.68    628.16 o 
   5  14   1    20987.35    21849.70    647.43 o 
   6  14   1    43608.22    44162.65   1024.41 o 
   7  14   1    15333.25    16279.65    615.47 o 
   8  14   1      271.33      858.57    554.33 o 
   9  14   1      131.00      352.56    468.10 o 
  10  14   1    11812.51    12362.39    556.32 o 
  11  14   1     1085.17     1459.71    499.04 o 
  12  14   1        3.90      144.95    401.80 o 
  13  14   1     5917.37     6141.72    445.93 o 
 -12  15   1     3072.72     2988.23    435.88 o 
 -11  15   1     1556.05     1536.96    481.73 o 
 -10  15   1     9679.68    10184.79    553.71 o 
  -9  15   1     8911.82     8641.46    548.59 o 
  -8  15   1    10172.18     9116.66    473.28 o 
  -7  15   1     1034.13      894.62    496.29 o 
  -6  15   1      362.19      134.13    461.83 o 
  -5  15   1      112.67      569.83    577.71 o 
  -4  15   1     9289.33    10652.35    636.39 o 
  -3  15   1      400.06     1191.19    619.23 o 
  -2  15   1    44622.57    44858.29   1283.91 o 
  -1  15   1      740.16     1527.24    663.03 o 
   0  15   1    32374.97    35231.40    978.13 o 
   1  15   1     1024.80     1629.65    622.89 o 
   2  15   1    16931.18    16791.54    824.63 o 
   3  15   1      150.28      653.95    549.58 o 
   4  15   1     8468.57     7861.63    569.27 o 
   5  15   1    34176.86    31951.51   1093.53 o 
   6  15   1     2704.61     2717.21    518.19 o 
   7  15   1    13275.42    11767.58    580.86 o 
   8  15   1     9036.04     9061.04    547.78 o 
   9  15   1      818.36      915.55    436.70 o 
  10  15   1     2097.32     2265.85    503.59 o 
  11  15   1     2315.71     2541.85    419.99 o 
  12  15   1     2435.69     2901.50    494.34 o 
 -11  16   1       61.21      307.96    451.43 o 
 -10  16   1     5784.77     6508.42    528.99 o 
  -9  16   1    11398.90    11204.29    469.89 o 
  -8  16   1     2651.98     2664.00    558.34 o 
  -7  16   1     9017.08     9816.88    644.65 o 
  -6  16   1       35.44      294.33    542.57 o 
  -5  16   1    13760.61    14586.97    588.51 o 
  -4  16   1     4332.53     4658.35    587.44 o 
  -3  16   1      719.80     1265.94    528.56 o 
  -2  16   1     8607.93     8152.90    545.80 o 
  -1  16   1     4196.36     4553.02    503.46 o 
   0  16   1       49.95      461.44    499.17 o 
   1  16   1      492.45      892.28    511.88 o 
   2  16   1       90.05      214.52    505.21 o 
   3  16   1      849.81     1121.90    528.52 o 
   4  16   1     5567.32     4366.91    536.96 o 
   5  16   1     1502.92     1621.48    504.40 o 
   6  16   1     9751.26     9508.48    502.14 o 
   7  16   1     1646.49     1596.86    509.49 o 
   8  16   1    13339.39    12997.53    539.58 o 
   9  16   1     1027.77     1054.69    455.28 o 
  10  16   1     1074.36      823.58    479.08 o 
  11  16   1     1791.29     2308.78    435.19 o 
 -10  17   1     2646.65     2694.30    423.79 o 
  -9  17   1     6179.43     6223.06    534.00 o 
  -8  17   1     6786.16     6953.96    533.02 o 
  -7  17   1        6.08      -69.01    472.83 o 
  -6  17   1       11.06      257.85    530.85 o 
  -5  17   1       92.58      -99.21    468.56 o 
  -4  17   1       78.63      -13.96    490.99 o 
  -3  17   1     1573.74     1691.60    516.63 o 
  -2  17   1     5010.76     4835.32    548.24 o 
  -1  17   1      400.19      653.36    524.77 o 
   0  17   1     9225.19     9928.13    539.84 o 
   1  17   1     2873.85     3339.93    562.01 o 
   2  17   1     5902.54     5587.37    489.13 o 
   3  17   1     1811.48     1791.33    506.46 o 
   4  17   1     5564.00     6758.28    548.48 o 
   5  17   1    14713.16    14537.53    524.71 o 
   6  17   1     4009.99     3942.73    473.08 o 
   7  17   1     6314.04     6686.65    481.81 o 
   8  17   1      584.35     1271.55    502.02 o 
   9  17   1      788.11      680.80    400.87 o 
  10  17   1    10676.72    10310.19    459.86 o 
  -9  18   1      364.21     1160.56    462.48 o 
  -8  18   1      486.73      559.82    429.44 o 
  -7  18   1      397.17      368.67    459.22 o 
  -6  18   1     8713.30     8072.11    444.94 o 
  -5  18   1     4329.61     4887.85    554.65 o 
  -4  18   1     2640.68     3487.30    512.75 o 
  -3  18   1     4374.08     4935.69    492.04 o 
  -2  18   1     7958.49     7831.32    592.86 o 
  -1  18   1     8150.50     9020.66    548.37 o 
   0  18   1    15858.46    16966.71    765.90 o 
   1  18   1       21.02      725.52    557.02 o 
   2  18   1    19568.79    22192.62    612.37 o 
   3  18   1     3790.21     3844.71    467.37 o 
   4  18   1      218.37      717.60    516.02 o 
   5  18   1       34.91      -49.84    419.06 o 
   6  18   1      211.85      218.94    465.34 o 
   7  18   1       81.87      495.79    456.07 o 
   8  18   1     8267.91     8399.65    442.34 o 
   9  18   1     4984.42     5156.59    513.27 o 
  -7  19   1       22.75      369.61    449.93 o 
  -6  19   1     1692.83     1782.14    428.88 o 
  -5  19   1     1226.99     1402.87    500.41 o 
  -4  19   1     1000.13     1280.16    464.41 o 
  -3  19   1     7945.09     8338.54    570.71 o 
  -2  19   1    27272.28    31790.82   1072.55 o 
  -1  19   1      390.62      593.81    536.21 o 
   0  19   1    23106.39    27091.95   1320.31 o 
   1  19   1    14960.82    16372.28    572.94 o 
   2  19   1     3675.77     4764.80    536.38 o 
   3  19   1        4.68       28.25    513.36 o 
   4  19   1      100.31      449.89    473.73 o 
   5  19   1     1178.27     2181.85    502.70 o 
   6  19   1     1637.66     1632.86    396.58 o 
   7  19   1     4393.23     4205.73    433.22 o 
  -5  20   1    22869.13    24657.54    753.73 o 
  -4  20   1    15366.70    17198.01    826.50 o 
  -3  20   1     8143.32     9673.06    502.26 o 
  -2  20   1     1231.46     2068.98    470.34 o 
  -1  20   1     6414.65     6806.50    471.15 o 
   0  20   1     2742.29     3373.94    508.51 o 
   1  20   1     1920.23     2342.71    457.47 o 
   2  20   1    14318.30    14019.44    603.59 o 
   3  20   1     1974.56     2445.06    553.01 o 
   4  20   1      149.80      609.31    506.80 o 
   5  20   1      402.94      528.33    453.78 o 
  -1  21   1      467.17     1007.00    514.87 o 
   0  21   1       79.31      352.10    483.84 o 
   1  21   1    13929.45    16625.17    684.91 o 
 -18   0   2     2545.97     3037.31    747.11 o 
 -16   0   2     1235.29     1553.31    620.84 o 
 -14   0   2    16632.57    17775.93    778.04 o 
 -12   0   2   101107.39   106583.38   1024.81 o 
 -10   0   2    26903.75    26686.63    812.88 o 
  -8   0   2    52665.25    54932.13   1146.33 o 
  -6   0   2    86503.80    99396.98   1435.27 o 
  -4   0   2   150619.05   185939.33   1967.47 o 
  -2   0   2      306.44      248.75   2083.53 o 
   2   0   2     3544.67     5367.87   1702.22 o 
   4   0   2    31135.10    32567.79   1141.09 o 
   6   0   2    82877.19    85214.51   6675.48 o 
   8   0   2       75.75      245.73   1017.17 o 
  10   0   2     1960.91     1765.76    772.36 o 
  12   0   2    48196.02    51181.73    849.97 o 
  14   0   2     5571.30     6027.54    661.87 o 
  16   0   2    18436.56    17251.00    589.98 o 
  18   0   2     4657.16     5486.87    797.72 o 
 -18   1   2    16261.35    18336.92    929.32 o 
 -17   1   2     4354.12     4046.65    418.39 o 
 -16   1   2       38.36      641.13    470.22 o 
 -15   1   2     1149.63     1047.50    446.43 o 
 -14   1   2      598.47      602.53    503.90 o 
 -13   1   2     1138.38     1410.24    449.35 o 
 -12   1   2    24083.21    24698.43    605.55 o 
 -11   1   2     7915.05     8075.54    593.00 o 
 -10   1   2    67961.89    71534.92    714.32 o 
  -9   1   2     1808.94     1647.57    619.53 o 
  -8   1   2    16521.85    15186.19    677.59 o 
  -7   1   2   104827.81   112275.02   1013.57 o 
  -6   1   2    22326.92    22597.22    795.07 o 
  -5   1   2    40534.05    45753.57    908.40 o 
  -4   1   2   727990.75   928268.75   7821.06 o 
  -3   1   2     2413.58     3277.33   1284.68 o 
  -2   1   2    42310.23    60598.48   1867.19 o 
  -1   1   2      417.43      821.04   1660.85 o 
   0   1   2   301394.50   592533.50   8321.36 o 
   1   1   2       15.19        5.41    977.90 o 
   2   1   2    65253.03    82554.26   2963.42 o 
   3   1   2       76.63     2014.75   1288.54 o 
   4   1   2   151132.92   165377.03   6893.86 o 
   5   1   2    50155.63    52420.30   1218.54 o 
   6   1   2      129.55      844.17    835.68 o 
   7   1   2    33450.40    31799.88   1498.69 o 
   8   1   2    95991.54    94558.35   2255.05 o 
   9   1   2     2118.68     1916.96    549.08 o 
  10   1   2    15865.41    15083.68    600.03 o 
  11   1   2      692.69     1232.65    490.13 o 
  12   1   2    24399.71    23436.60    703.85 o 
  13   1   2      300.19      378.03    422.87 o 
  14   1   2    12627.51    13698.40    516.04 o 
  15   1   2     1209.35      934.34    456.40 o 
  16   1   2    13423.03    13562.75    506.57 o 
  17   1   2     1588.98     1220.20    395.30 o 
  18   1   2     4395.51     4489.01    381.62 o 
 -17   2   2     5032.83     4840.63    467.72 o 
 -16   2   2      256.22      534.61    476.31 o 
 -15   2   2     1137.19     1501.90    483.03 o 
 -14   2   2     1326.40     1070.90    434.56 o 
 -13   2   2     3135.80     3319.41    489.34 o 
 -12   2   2    40662.06    41871.27    585.49 o 
 -11   2   2    48850.04    48152.46   1354.51 o 
 -10   2   2     1828.51     2176.18    504.63 o 
  -9   2   2     9689.34     8978.72    618.71 o 
  -8   2   2    50653.93    50277.80   1556.94 o 
  -7   2   2   100376.40   101848.13   1738.40 o 
  -6   2   2     1793.76     2479.81    762.55 o 
  -5   2   2     2478.28     2779.23    800.76 o 
  -4   2   2   310090.97   339172.63   9119.68 o 
  -3   2   2    14310.55    12417.91   1396.92 o 
  -2   2   2     1048.83     2183.50   1773.87 o 
  -1   2   2      878.46     1100.46   2294.07 o 
   0   2   2    32184.52    47807.04   1602.68 o 
   1   2   2     1881.60     2880.90   1359.85 o 
   2   2   2      322.83     1769.07   1109.79 o 
   3   2   2       18.11      220.94    893.24 o 
   4   2   2    38276.22    41978.89   1170.91 o 
   5   2   2    50596.68    50528.71   1857.31 o 
   6   2   2    41369.32    42564.01   1094.38 o 
   7   2   2   136849.44   133716.34   4151.40 o 
   8   2   2        1.31      -18.71    571.04 o 
   9   2   2       53.78       -5.78    499.79 o 
  10   2   2     7252.17     8045.02    554.83 o 
  11   2   2    16304.54    16102.79    528.94 o 
  12   2   2    76028.49    74238.22   2048.87 o 
  13   2   2     2964.59     3648.52    429.65 o 
  14   2   2     2382.75     2739.76    460.60 o 
  15   2   2    31361.11    32804.12    517.61 o 
  16   2   2    10805.86    11095.29    602.97 o 
  17   2   2    19077.67    18737.16    503.17 o 
  18   2   2     2717.01     2928.53    700.52 o 
 -17   3   2    12125.25    11538.59    561.62 o 
 -16   3   2     1120.09     1240.72    440.70 o 
 -15   3   2       16.50      645.85    478.45 o 
 -14   3   2     9202.53     8899.58    525.37 o 
 -13   3   2     2669.67     2826.56    535.10 o 
 -12   3   2      747.12      907.09    562.74 o 
 -11   3   2    15798.98    16365.45    547.44 o 
 -10   3   2      991.80     1284.32    570.37 o 
  -9   3   2     3247.99     3778.25    611.09 o 
  -8   3   2    32514.76    32101.25    683.33 o 
  -7   3   2   158215.22   162914.30   1368.91 o 
  -6   3   2     3092.70     3711.70    978.12 o 
  -5   3   2     8469.75     9247.04    817.55 o 
  -4   3   2   146347.06   163833.72   3594.33 o 
  -3   3   2     3742.45     1749.10   1133.64 o 
  -2   3   2    53484.23    56496.79   2270.18 o 
  -1   3   2      563.09     1537.81   1687.74 o 
   0   3   2    10255.78    14628.82   1690.97 o 
   1   3   2     1116.92     2499.06   1399.55 o 
   2   3   2    50831.11    60194.93   1409.09 o 
   3   3   2    34850.77    34023.45   1451.00 o 
   4   3   2    74564.89    75102.84   2970.97 o 
   5   3   2    68339.63    73037.05   1481.69 o 
   6   3   2     7065.64     7308.09    838.48 o 
   7   3   2    96701.23    95114.02   1939.73 o 
   8   3   2      579.07      754.89    617.62 o 
   9   3   2     1502.76     1607.81    499.86 o 
  10   3   2    39627.13    39852.87    860.17 o 
  11   3   2     3758.08     3652.52    550.01 o 
  12   3   2       13.45      331.49    440.23 o 
  13   3   2     3550.50     3374.47    412.20 o 
  14   3   2      833.75      986.30    418.96 o 
  15   3   2      648.64      700.67    470.51 o 
  16   3   2      444.42      730.09    430.53 o 
  17   3   2     6825.14     6491.04    408.16 o 
 -17   4   2     2377.71     2433.57    421.16 o 
 -16   4   2        1.58      162.07    461.43 o 
 -15   4   2      850.16      833.57    471.56 o 
 -14   4   2     5178.14     5351.48    504.52 o 
 -13   4   2     1431.48     1650.94    512.35 o 
 -12   4   2      425.01      570.85    528.74 o 
 -11   4   2    45946.26    45707.82    864.22 o 
 -10   4   2    10173.16     9697.93    533.04 o 
  -9   4   2    34905.91    35084.12    605.69 o 
  -8   4   2    19459.73    19658.45    710.40 o 
  -7   4   2    78621.73    73134.20   2992.85 o 
  -6   4   2     3065.92     2571.93    834.26 o 
  -5   4   2      773.85     2214.77    824.48 o 
  -4   4   2    41592.66    44306.94   1118.40 o 
  -3   4   2     1593.45     1190.49    903.69 o 
  -2   4   2   159349.22   158790.73   5524.44 o 
  -1   4   2       22.92     -330.08   1347.00 o 
   0   4   2    20172.27    17261.81   1308.67 o 
   1   4   2      519.26       37.42   1089.82 o 
   2   4   2   148022.16   155884.59   8286.26 o 
   3   4   2      420.02      275.76    759.81 o 
   4   4   2      330.78     -505.05    754.70 o 
   5   4   2     3649.00     3634.97    682.45 o 
   6   4   2      519.49     1022.31    713.75 o 
   7   4   2    52974.92    51013.16   1432.39 o 
   8   4   2     1527.18     1890.59    599.56 o 
   9   4   2    14572.20    14206.24    531.34 o 
  10   4   2    17419.47    16900.02    477.19 o 
  11   4   2    61380.40    61043.43   1157.44 o 
  12   4   2    62819.89    62919.13   1557.36 o 
  13   4   2     2024.06     1909.21    435.68 o 
  14   4   2     2646.41     3047.88    494.85 o 
  15   4   2     6885.40     7264.44    430.45 o 
  16   4   2       14.30      653.60    409.96 o 
  17   4   2     3777.42     3675.04    371.22 o 
 -17   5   2     5090.06     5337.36    414.29 o 
 -16   5   2       67.58      352.54    404.53 o 
 -15   5   2    15221.39    14638.79    507.84 o 
 -14   5   2     2084.89     1745.30    493.61 o 
 -13   5   2        9.40      202.27    480.95 o 
 -12   5   2    16457.87    16052.66    534.11 o 
 -11   5   2     2988.65     3730.08    581.70 o 
 -10   5   2     4812.58     5629.92    595.99 o 
  -9   5   2    28303.07    28819.15    599.21 o 
  -8   5   2     2769.93     2686.76    594.91 o 
  -7   5   2     1918.36     2045.25    672.28 o 
  -6   5   2   141849.98   136049.56   3454.66 o 
  -5   5   2    97599.53    97009.48   2617.21 o 
  -4   5   2      134.47      853.34    881.04 o 
  -3   5   2   123573.83   117471.17   5621.75 o 
  -2   5   2   103697.02   108746.63   3756.46 o 
  -1   5   2      838.38      103.09   1000.85 o 
   0   5   2   318494.19   314075.53   9902.81 o 
   1   5   2     1325.52      320.56   1033.85 o 
   2   5   2    47568.71    49652.97   1941.56 o 
   3   5   2    25902.28    26237.55    954.95 o 
   4   5   2    41499.57    42224.34   2106.93 o 
   5   5   2     7231.20     7828.89    790.67 o 
   6   5   2     2315.89     1919.09    802.16 o 
   7   5   2    27184.87    25378.73   1017.78 o 
   8   5   2    24851.31    24954.03    608.44 o 
   9   5   2      724.91      835.61    476.10 o 
  10   5   2   144370.23   142856.75   4377.36 o 
  11   5   2     1111.83     1379.93    455.68 o 
  12   5   2     2853.00     2666.68    412.67 o 
  13   5   2    21760.99    22244.07    513.75 o 
  14   5   2    15500.16    13970.43    550.35 o 
  15   5   2    19916.96    21039.71    614.10 o 
  16   5   2     3000.30     3112.37    433.93 o 
  17   5   2     1686.27     1907.87    390.56 o 
 -17   6   2     1267.93     1193.27    412.01 o 
 -16   6   2     1120.75     1394.05    411.74 o 
 -15   6   2      617.14      928.87    426.97 o 
 -14   6   2     4803.68     4297.03    409.09 o 
 -13   6   2    35169.43    33768.98    774.18 o 
 -12   6   2     5207.49     5554.94    525.28 o 
 -11   6   2     2856.24     2698.36    557.38 o 
 -10   6   2    14016.73    12785.83    534.33 o 
  -9   6   2    21439.55    21427.27    611.82 o 
  -8   6   2     8360.00     7810.02    570.46 o 
  -7   6   2    19931.64    18435.55    732.91 o 
  -6   6   2     1396.84     1117.57    834.49 o 
  -5   6   2    60069.29    55440.71   2408.57 o 
  -4   6   2     1541.92     1361.40    936.49 o 
  -3   6   2     1989.10     2424.90   1038.26 o 
  -2   6   2   192378.73   185623.06  10944.72 o 
  -1   6   2    11391.68     9634.47    886.91 o 
   0   6   2    21367.24    20455.94    998.56 o 
   1   6   2     3951.60     3179.69    933.42 o 
   2   6   2    76482.66    79927.61   3634.75 o 
   3   6   2    17427.01    20790.12    937.54 o 
   4   6   2    33292.21    29841.63    807.78 o 
   5   6   2    27697.10    25362.20   1231.68 o 
   6   6   2     6978.73     6041.12    619.23 o 
   7   6   2     1985.43     2348.19    570.24 o 
   8   6   2     2374.96     3248.77    544.86 o 
   9   6   2    35647.98    37133.57    615.63 o 
  10   6   2     3338.33     3301.70    558.09 o 
  11   6   2    49716.22    49165.57   1430.83 o 
  12   6   2     2483.72     3050.96    498.12 o 
  13   6   2     3700.93     4562.42    485.30 o 
  14   6   2     9697.96    10185.40    508.03 o 
  15   6   2    12366.02    11777.77    489.53 o 
  16   6   2     9916.54     9436.46    461.55 o 
  17   6   2     6971.49     6982.13    414.69 o 
 -17   7   2     1838.74     2294.68    641.64 o 
 -16   7   2     1198.64     1407.54    414.00 o 
 -15   7   2    13287.68    12334.15    488.49 o 
 -14   7   2       54.11      496.83    447.56 o 
 -13   7   2     1702.64     1858.51    498.92 o 
 -12   7   2     2696.29     2576.09    494.88 o 
 -11   7   2     7814.04     8434.44    596.65 o 
 -10   7   2     3459.13     3242.44    528.84 o 
  -9   7   2    32908.58    32374.34    652.88 o 
  -8   7   2    63931.64    60341.96   1731.17 o 
  -7   7   2    48408.75    47596.09    780.65 o 
  -6   7   2   203058.98   203797.98   5647.37 o 
  -5   7   2   253652.05   261688.33   1750.43 o 
  -4   7   2    73393.41    66770.09   2335.83 o 
  -3   7   2    93776.65    80617.63   3075.48 o 
  -2   7   2      430.37     1220.28   1150.69 o 
  -1   7   2    47533.86    48841.41   1218.84 o 
   0   7   2    35907.13    30541.19   1166.05 o 
   1   7   2    26594.27    25373.57   1185.05 o 
   2   7   2    11756.84    13057.72    993.02 o 
   3   7   2     7657.93     8186.27    909.79 o 
   4   7   2    95148.45    94965.26   3320.16 o 
   5   7   2    15338.86    14683.75    720.09 o 
   6   7   2     1836.89     1190.90    610.46 o 
   7   7   2    23420.52    22430.43    878.65 o 
   8   7   2    22317.81    23144.72    626.17 o 
   9   7   2     1843.19     2047.35    507.03 o 
  10   7   2    31915.42    31918.99   1002.38 o 
  11   7   2    29506.25    28584.63   1080.47 o 
  12   7   2      117.43     -139.59    553.11 o 
  13   7   2     5648.80     5692.12    463.85 o 
  14   7   2    33258.89    34933.77    798.91 o 
  15   7   2    22006.48    19877.37    473.91 o 
  16   7   2     5099.89     5462.93    445.41 o 
  17   7   2     1029.34     1627.07    467.85 o 
 -16   8   2      125.65      101.03    467.51 o 
 -15   8   2     3027.79     2782.62    459.57 o 
 -14   8   2       58.53      -51.24    510.68 o 
 -13   8   2    42762.04    41781.17    986.06 o 
 -12   8   2    19054.88    18948.60    686.05 o 
 -11   8   2     7151.11     7116.00    503.33 o 
 -10   8   2     1534.31     1627.55    595.04 o 
  -9   8   2    18888.55    17817.63    589.69 o 
  -8   8   2   101566.51   101007.81   1988.84 o 
  -7   8   2     4805.36     4365.32    564.99 o 
  -6   8   2    22662.65    22164.21    747.25 o 
  -5   8   2    86236.38    77706.28   4130.57 o 
  -4   8   2    22795.92    17537.07    983.57 o 
  -3   8   2      287.71      648.81    908.76 o 
  -2   8   2    59796.40    56732.06   2077.45 o 
  -1   8   2    10077.90     8440.68   1035.18 o 
   0   8   2     3263.61     3314.81   1039.38 o 
   1   8   2    82271.18    86185.31   1190.70 o 
   2   8   2    13511.79    14149.81   1020.71 o 
   3   8   2     4724.77     3911.84    841.27 o 
   4   8   2    60014.17    58082.63   3159.46 o 
   5   8   2    46365.22    45581.68   1526.80 o 
   6   8   2      659.47      735.60    545.21 o 
   7   8   2      614.86      969.97    526.37 o 
   8   8   2      498.10      650.69    521.26 o 
   9   8   2       47.38     -114.68    568.55 o 
  10   8   2    62667.56    63305.63   1573.09 o 
  11   8   2      971.66     1709.94    513.91 o 
  12   8   2    11320.26    12386.08    562.65 o 
  13   8   2      310.74     1090.75    435.42 o 
  14   8   2      752.21     1028.53    421.50 o 
  15   8   2    22573.78    23560.92    594.19 o 
  16   8   2      674.86      655.49    424.05 o 
 -16   9   2      302.74      494.08    394.52 o 
 -15   9   2      481.60      616.40    414.93 o 
 -14   9   2     2003.23     2214.24    501.01 o 
 -13   9   2     2502.79     2677.99    464.79 o 
 -12   9   2     1614.65     1621.68    483.39 o 
 -11   9   2    10604.71    11188.17    608.72 o 
 -10   9   2    21754.38    20986.83    716.23 o 
  -9   9   2     3984.00     3629.33    548.28 o 
  -8   9   2    12635.57    12320.51    572.34 o 
  -7   9   2     6499.98     5987.56    559.75 o 
  -6   9   2     1601.88     1639.84    630.20 o 
  -5   9   2    42198.36    38121.87   1745.40 o 
  -4   9   2    11594.46    10603.51    771.28 o 
  -3   9   2     2664.60     1595.05    775.83 o 
  -2   9   2    25461.35    23601.05   1050.24 o 
  -1   9   2    69936.46    60224.29   1858.54 o 
   0   9   2    19080.51    19071.80    974.71 o 
   1   9   2    63253.33    51748.61   3154.32 o 
   2   9   2    86622.73    76046.40   3111.56 o 
   3   9   2     9269.46     7658.05    771.21 o 
   4   9   2     6897.85     7015.85    757.71 o 
   5   9   2     3838.18     3348.34    656.09 o 
   6   9   2    20230.33    18319.53    828.30 o 
   7   9   2    10403.90    10112.47    545.91 o 
   8   9   2      227.02      512.53    529.43 o 
   9   9   2       13.55      -11.44    546.80 o 
  10   9   2       26.76      -67.50    525.16 o 
  11   9   2    26045.32    25954.91    946.39 o 
  12   9   2     3599.65     3761.16    457.84 o 
  13   9   2     3067.42     2867.60    468.16 o 
  14   9   2    12730.28    12559.67    504.84 o 
  15   9   2     1928.69     2591.29    416.48 o 
  16   9   2      362.98      581.00    414.08 o 
 -15  10   2     4582.51     4378.35    411.00 o 
 -14  10   2      372.33      753.51    438.24 o 
 -13  10   2     6299.44     5749.84    475.08 o 
 -12  10   2    35728.31    34941.02   1093.21 o 
 -11  10   2     1690.24     1685.94    485.37 o 
 -10  10   2     6710.68     7006.22    605.81 o 
  -9  10   2     3639.42     3418.82    540.66 o 
  -8  10   2    63446.04    61457.27   2178.45 o 
  -7  10   2     7293.68     7747.33    642.74 o 
  -6  10   2    69235.16    62732.47   2249.02 o 
  -5  10   2    13918.68    13363.71    670.60 o 
  -4  10   2     8568.81     7128.56    602.55 o 
  -3  10   2       58.36      128.21    655.64 o 
  -2  10   2        4.80       70.79    699.31 o 
  -1  10   2    14537.60    14015.41    805.55 o 
   0  10   2     1507.65     1344.21    761.37 o 
   1  10   2      456.59      963.37    771.88 o 
   2  10   2      224.98      312.52    720.45 o 
   3  10   2     8623.24     7550.11    649.97 o 
   4  10   2     4632.74     4870.12    630.94 o 
   5  10   2      407.10      487.38    610.82 o 
   6  10   2    21034.91    20834.60    636.81 o 
   7  10   2     1068.96     1391.31    513.69 o 
   8  10   2     1788.08     2060.50    558.87 o 
   9  10   2    29517.28    28842.41    872.04 o 
  10  10   2    21834.36    22231.68    596.01 o 
  11  10   2     7943.92     8123.56    492.17 o 
  12  10   2     2674.62     2909.25    415.70 o 
  13  10   2     6791.78     7232.86    531.34 o 
  14  10   2    11636.73    11595.47    493.19 o 
  15  10   2     1288.81     2045.33    438.79 o 
 -15  11   2     2466.05     2359.43    403.60 o 
 -14  11   2     3980.89     4021.50    438.60 o 
 -13  11   2     1213.08     1366.11    479.67 o 
 -12  11   2     4400.08     4054.09    442.20 o 
 -11  11   2     1114.99      988.50    472.35 o 
 -10  11   2       22.85       49.30    500.28 o 
  -9  11   2     2092.28     2643.32    563.94 o 
  -8  11   2     9300.99     8523.28    582.03 o 
  -7  11   2    44634.82    43698.69    947.67 o 
  -6  11   2    83760.63    81500.78   2705.82 o 
  -5  11   2    29079.15    29656.24    761.73 o 
  -4  11   2    16772.82    15167.49    688.05 o 
  -3  11   2    53922.95    51210.56   1833.83 o 
  -2  11   2      244.21      512.16    632.54 o 
  -1  11   2     7144.23     6972.94    729.14 o 
   0  11   2     1576.37     1541.09    659.05 o 
   1  11   2     3035.04     2672.82    600.63 o 
   2  11   2    33934.53    32629.19    803.46 o 
   3  11   2    30860.14    28967.47   1453.25 o 
   4  11   2     1909.09     1955.79    644.07 o 
   5  11   2     1132.10     1515.70    623.72 o 
   6  11   2    54359.78    45282.59   1455.47 o 
   7  11   2     4467.21     3873.43    523.30 o 
   8  11   2     7109.41     6512.88    541.93 o 
   9  11   2    15015.24    15645.75    568.08 o 
  10  11   2     1766.65     2311.96    560.21 o 
  11  11   2       13.12      140.10    483.32 o 
  12  11   2      230.18      543.48    474.98 o 
  13  11   2     7225.39     7421.57    510.53 o 
  14  11   2     2455.74     2809.26    389.43 o 
  15  11   2     5645.35     6269.79    483.29 o 
 -14  12   2     1109.45     1281.98    470.17 o 
 -13  12   2      229.36      487.89    454.23 o 
 -12  12   2     4600.83     4243.33    482.99 o 
 -11  12   2     5403.31     5491.04    560.28 o 
 -10  12   2    12907.65    12254.11    585.81 o 
  -9  12   2    13393.14    12147.28    538.23 o 
  -8  12   2       83.86      714.11    541.89 o 
  -7  12   2        8.82      358.48    622.53 o 
  -6  12   2    17096.99    16340.15    630.28 o 
  -5  12   2     1672.01     1341.96    647.56 o 
  -4  12   2      142.64      588.23    543.01 o 
  -3  12   2    26779.10    27968.26    760.67 o 
  -2  12   2    23450.88    20920.44    937.11 o 
  -1  12   2     1936.15     1647.14    648.15 o 
   0  12   2    25996.87    23844.47    909.21 o 
   1  12   2    62304.60    56334.41   1857.54 o 
   2  12   2    53673.19    47579.11   2682.26 o 
   3  12   2      142.64      435.75    635.00 o 
   4  12   2      341.16     1104.96    582.24 o 
   5  12   2      132.23      633.13    606.16 o 
   6  12   2      388.70      595.83    565.34 o 
   7  12   2     6144.61     5831.53    614.24 o 
   8  12   2     1780.09     2218.72    557.87 o 
   9  12   2     3965.10     3847.67    511.35 o 
  10  12   2       56.65      262.55    474.29 o 
  11  12   2     6241.10     6375.41    526.71 o 
  12  12   2     3949.88     3392.74    457.42 o 
  13  12   2     2781.95     2496.98    483.08 o 
  14  12   2    26228.92    26153.58    903.88 o 
 -14  13   2     3748.78     3163.04    457.30 o 
 -13  13   2     7698.44     7129.22    470.89 o 
 -12  13   2      463.46     1281.40    473.40 o 
 -11  13   2     5337.90     5550.79    459.30 o 
 -10  13   2        1.17      136.50    530.50 o 
  -9  13   2     2790.23     2742.91    521.88 o 
  -8  13   2       82.00      463.66    591.26 o 
  -7  13   2    21882.16    20196.53   1027.46 o 
  -6  13   2    23806.03    24146.35    952.44 o 
  -5  13   2    43486.43    39222.50   1212.00 o 
  -4  13   2     1764.64     2131.16    598.05 o 
  -3  13   2    13348.96    13925.62    707.00 o 
  -2  13   2      824.72     1075.84    602.42 o 
  -1  13   2    93809.74    93281.28   3232.94 o 
   0  13   2    18232.16    19715.05    735.68 o 
   1  13   2   100539.66    88792.14   4647.97 o 
   2  13   2     5724.46     5758.31    640.13 o 
   3  13   2     2124.67     1501.19    565.90 o 
   4  13   2      381.73      508.23    570.25 o 
   5  13   2      508.63      919.14    591.21 o 
   6  13   2     9668.93     8013.27    536.31 o 
   7  13   2    20596.24    19098.52    738.01 o 
   8  13   2     7652.95     7770.08    563.91 o 
   9  13   2    39998.15    41310.29    653.07 o 
  10  13   2      320.91      443.03    501.07 o 
  11  13   2    17400.00    16186.38   1027.85 o 
  12  13   2     1081.72     1876.01    440.44 o 
  13  13   2     2839.64     3172.64    442.74 o 
  14  13   2     1521.07     1356.88    425.72 o 
 -13  14   2     2869.23     3592.99    534.33 o 
 -12  14   2     2997.47     3820.75    524.52 o 
 -11  14   2     7497.53     7514.32    514.76 o 
 -10  14   2     2272.91     1909.90    464.53 o 
  -9  14   2    14862.24    15110.23    618.29 o 
  -8  14   2     3375.55     3814.00    568.24 o 
  -7  14   2     4400.47     4910.70    606.73 o 
  -6  14   2       80.40      401.79    599.31 o 
  -5  14   2     7489.58     7518.94    624.48 o 
  -4  14   2       54.69      655.37    641.97 o 
  -3  14   2    56593.88    57413.00   2110.44 o 
  -2  14   2    21267.84    19653.62    683.10 o 
  -1  14   2    14977.43    14851.80    682.47 o 
   0  14   2    28561.71    28846.92    705.41 o 
   1  14   2    40257.00    37705.76   2283.31 o 
   2  14   2    17133.67    15544.56    642.56 o 
   3  14   2      276.89      486.00    547.74 o 
   4  14   2     1161.59     1050.43    611.13 o 
   5  14   2       58.39      454.63    607.06 o 
   6  14   2    24584.28    22714.80    943.87 o 
   7  14   2    13060.38    11196.24    648.60 o 
   8  14   2    10252.44    10641.83    560.95 o 
   9  14   2       24.53      161.58    491.37 o 
  10  14   2     4631.54     5045.07    508.51 o 
  11  14   2      169.39      273.98    542.55 o 
  12  14   2     3649.49     4138.42    459.02 o 
  13  14   2      168.89       75.12    456.47 o 
 -12  15   2     2645.62     2978.04    533.27 o 
 -11  15   2     2203.75     2533.82    493.07 o 
 -10  15   2     3798.30     3274.12    495.87 o 
  -9  15   2       56.19      527.97    512.11 o 
  -8  15   2    30898.90    28604.71    834.34 o 
  -7  15   2    11006.57    10644.95    522.45 o 
  -6  15   2     3458.63     3105.86    507.73 o 
  -5  15   2     2551.71     2787.39    600.92 o 
  -4  15   2     3615.71     4171.18    639.08 o 
  -3  15   2     3599.96     2743.22    554.63 o 
  -2  15   2      240.56     1195.46    633.22 o 
  -1  15   2    18446.71    17701.15   1250.29 o 
   0  15   2     4139.60     4215.05    621.87 o 
   1  15   2    43442.77    43681.25   1504.71 o 
   2  15   2     6326.22     6771.14    601.82 o 
   3  15   2     1952.62     1633.47    545.46 o 
   4  15   2     1217.27     1532.16    531.70 o 
   5  15   2     9775.56    11006.84    611.56 o 
   6  15   2    22885.38    22619.53   1122.58 o 
   7  15   2     6397.41     6238.42    455.62 o 
   8  15   2      216.08      276.45    517.24 o 
   9  15   2     2583.59     2357.53    443.21 o 
  10  15   2     1055.39     1386.69    448.10 o 
  11  15   2     8378.59     8216.29    457.47 o 
  12  15   2      547.08      656.67    438.93 o 
 -11  16   2      377.00      970.84    491.46 o 
 -10  16   2      179.46      960.93    471.82 o 
  -9  16   2     4562.60     4916.18    505.85 o 
  -8  16   2     3268.02     3848.67    575.19 o 
  -7  16   2     7094.54     7113.98    509.57 o 
  -6  16   2      643.27      749.79    544.64 o 
  -5  16   2     2133.51     1897.26    562.63 o 
  -4  16   2      797.97      800.87    592.34 o 
  -3  16   2    14399.69    13074.22    541.88 o 
  -2  16   2     3380.35     3931.21    582.57 o 
  -1  16   2      148.42      345.01    571.62 o 
   0  16   2     8535.16     9388.28    623.08 o 
   1  16   2     2322.03     3021.11    592.43 o 
   2  16   2      385.72      965.11    527.08 o 
   3  16   2     3939.25     4670.43    604.22 o 
   4  16   2     5688.43     5453.16    555.49 o 
   5  16   2     4414.29     4198.19    480.96 o 
   6  16   2    22440.79    23860.42    651.19 o 
   7  16   2    18313.12    17349.06    680.65 o 
   8  16   2    13083.65    12279.55    491.17 o 
   9  16   2     3001.78     2830.62    479.42 o 
  10  16   2    14373.25    14483.01    533.37 o 
  11  16   2     1872.84     1976.69    400.66 o 
 -10  17   2      811.66     1248.59    476.93 o 
  -9  17   2     6402.31     6790.76    466.60 o 
  -8  17   2    17684.65    17289.27    534.12 o 
  -7  17   2      244.84      373.64    495.09 o 
  -6  17   2     2234.14     2148.00    493.70 o 
  -5  17   2     3109.96     3417.80    539.64 o 
  -4  17   2      153.14      262.67    540.19 o 
  -3  17   2     4269.43     3963.24    493.44 o 
  -2  17   2     4049.08     4420.17    613.55 o 
  -1  17   2    17428.61    19712.22    623.17 o 
   0  17   2       41.94     -247.16    549.13 o 
   1  17   2     1025.24     1277.84    578.62 o 
   2  17   2     3052.84     3412.19    545.96 o 
   3  17   2    13535.37    13475.30    578.36 o 
   4  17   2        4.09      291.16    479.62 o 
   5  17   2     6762.48     7195.91    550.22 o 
   6  17   2    22913.28    22987.67    744.88 o 
   7  17   2     1005.13     1446.40    513.22 o 
   8  17   2      430.36      586.16    466.21 o 
   9  17   2    17051.75    16891.74    595.56 o 
  10  17   2        2.60      673.15    492.48 o 
  -9  18   2       90.57      355.22    454.17 o 
  -8  18   2     2794.31     3097.25    504.52 o 
  -7  18   2      404.92     1105.34    506.81 o 
  -6  18   2      495.30      548.35    462.42 o 
  -5  18   2     7295.61     7475.18    491.50 o 
  -4  18   2      559.80      600.45    541.06 o 
  -3  18   2     3315.76     3579.31    502.50 o 
  -2  18   2      180.08      697.73    463.95 o 
  -1  18   2    12243.94    13346.54    622.92 o 
   0  18   2     2645.70     2643.43    566.69 o 
   1  18   2     1124.69     1386.50    623.64 o 
   2  18   2     8863.56     9595.43    587.68 o 
   3  18   2      579.64     1114.85    522.38 o 
   4  18   2      460.49      503.06    447.50 o 
   5  18   2     7548.73     8245.81    535.11 o 
   6  18   2     3836.74     3906.97    458.61 o 
   7  18   2     1087.61     1122.64    405.23 o 
   8  18   2       21.38      461.36    439.74 o 
   9  18   2     3362.21     3782.07    449.50 o 
  -7  19   2     5683.46     7533.45    523.86 o 
  -6  19   2    11419.58    11130.20    470.53 o 
  -5  19   2    10964.28    11660.22    488.79 o 
  -4  19   2    15569.06    16374.46    526.18 o 
  -3  19   2      275.72      537.71    510.25 o 
  -2  19   2    13292.70    15419.83    563.68 o 
  -1  19   2    24819.21    25012.22   1362.98 o 
   0  19   2      662.29      867.57    462.02 o 
   1  19   2     8394.59     9664.97    520.81 o 
   2  19   2     1279.58     1667.70    560.63 o 
   3  19   2     5850.48     6180.06    481.35 o 
   4  19   2     2668.21     3216.40    494.62 o 
   5  19   2      460.13      697.53    419.31 o 
   6  19   2     6365.32     6437.48    467.43 o 
   7  19   2     2097.02     2350.18    434.46 o 
  -5  20   2     6235.63     7774.76    475.39 o 
  -4  20   2      729.37      829.33    459.72 o 
  -3  20   2    10336.14    11309.95    564.25 o 
  -2  20   2      310.95      878.54    502.14 o 
  -1  20   2     5023.23     5523.27    515.23 o 
   0  20   2     1895.04     2800.51    484.03 o 
   1  20   2      611.39     1052.69    448.06 o 
   2  20   2     8770.80    10116.16    567.95 o 
   3  20   2     2849.12     3240.98    479.96 o 
   4  20   2     2123.65     2594.04    479.06 o 
   5  20   2     2610.84     2645.23    440.91 o 
  -1  21   2      190.88     -290.48    701.94 o 
   0  21   2     4534.41     5606.61    632.39 o 
   1  21   2      931.66     1524.22    627.91 o 
 -17   0   3    44518.65    45116.35   1210.08 o 
 -15   0   3     1239.97      969.74    732.33 o 
 -13   0   3     4719.87     5307.18    801.68 o 
 -11   0   3    69030.22    61617.52   4724.55 o 
  -9   0   3   141058.14   146565.78   1228.98 o 
  -7   0   3    60334.41    64979.85   1407.75 o 
  -5   0   3     1201.14      778.90   1141.17 o 
  -3   0   3    29165.73    31942.37   2213.28 o 
  -1   0   3   137112.33   214898.63   3217.58 o 
   1   0   3    68660.14    98704.20   2229.53 o 
   3   0   3     7687.58     6418.51   1774.53 o 
   5   0   3    46513.94    51201.23   1153.60 o 
   7   0   3   660599.13   661650.00  24582.25 o 
   9   0   3    77652.59    75077.37   2171.63 o 
  11   0   3    19948.03    19494.32   1365.08 o 
  13   0   3      356.53      836.74    570.01 o 
  15   0   3    38390.83    36618.85   1964.01 o 
  17   0   3       34.33      196.43    536.35 o 
 -17   1   3     1598.70     2045.44    480.50 o 
 -16   1   3     1749.48     1886.81    422.55 o 
 -15   1   3    20570.09    22236.71    558.58 o 
 -14   1   3      959.38     1190.38    501.67 o 
 -13   1   3    90666.84    85911.74   2723.57 o 
 -12   1   3     1608.45     2144.39    509.14 o 
 -11   1   3    53726.43    51878.86   1304.19 o 
 -10   1   3        3.43       67.80    573.11 o 
  -9   1   3    98158.76   100193.48    797.03 o 
  -8   1   3    40589.29    41507.16    793.66 o 
  -7   1   3    47970.71    51066.58   1372.61 o 
  -6   1   3    50270.18    53859.32    956.28 o 
  -5   1   3   328304.31   379595.25   2040.14 o 
  -4   1   3     6205.82     5388.73    983.57 o 
  -3   1   3   170090.53   218682.52   2741.05 o 
  -2   1   3       93.83     1290.87   1870.32 o 
  -1   1   3    33152.82    49580.21   1752.98 o 
   0   1   3     3526.04     4974.10   1273.98 o 
   1   1   3    64353.02    84881.97   3224.86 o 
   2   1   3     1917.36     3331.70   1095.58 o 
   3   1   3   246923.64   310157.88   1866.93 o 
   4   1   3      783.89      238.15    825.53 o 
   5   1   3      644.79       41.19    605.47 o 
   6   1   3      525.41      979.69    665.04 o 
   7   1   3     6599.69     6288.77    746.64 o 
   8   1   3    10987.38    10618.44    617.00 o 
   9   1   3     7479.94     6728.94    498.39 o 
  10   1   3      979.62     1258.61    537.88 o 
  11   1   3    81179.49    81054.79   2455.57 o 
  12   1   3     2904.44     3140.25    429.77 o 
  13   1   3       28.26      408.33    395.14 o 
  14   1   3     9097.13     9404.43    483.97 o 
  15   1   3     6555.76     7675.02    481.05 o 
  16   1   3     1498.78     1626.83    384.78 o 
  17   1   3     6729.08     6441.05    409.06 o 
  18   1   3       59.89     -298.75   1124.41 o 
 -17   2   3    16939.60    16710.81    699.16 o 
 -16   2   3      284.56      643.92    479.81 o 
 -15   2   3     1447.34     1297.51    466.12 o 
 -14   2   3     9483.77     8886.21    492.15 o 
 -13   2   3      694.80     1279.63    507.73 o 
 -12   2   3    46922.27    47029.56   1088.85 o 
 -11   2   3    16870.06    17538.37    599.30 o 
 -10   2   3    51976.50    50531.01    805.11 o 
  -9   2   3    99763.13   101124.14   1192.89 o 
  -8   2   3       12.38      341.45    672.78 o 
  -7   2   3    11141.21    11869.09    879.74 o 
  -6   2   3    74235.66    78034.93   1094.86 o 
  -5   2   3    15227.45    15943.73    883.14 o 
  -4   2   3    65648.82    74753.99   1349.54 o 
  -3   2   3    35801.90    37107.97   1458.70 o 
  -2   2   3     4630.19     7000.38   2275.65 o 
  -1   2   3     9212.09    14074.17   2322.65 o 
   0   2   3      187.93      478.20   1238.71 o 
   1   2   3    11971.41    16484.03   1283.78 o 
   2   2   3     1906.46     2847.50   1088.37 o 
   3   2   3    28855.48    26175.94    815.26 o 
   4   2   3    92985.30   100830.94   4553.24 o 
   5   2   3     4121.84     4477.71    664.80 o 
   6   2   3   130522.78   146127.67   1050.16 o 
   7   2   3   234220.70   240867.69   6222.56 o 
   8   2   3    17250.49    16814.14    644.78 o 
   9   2   3      120.46      445.50    516.93 o 
  10   2   3    32271.26    29683.62   1293.52 o 
  11   2   3     1036.72     1443.56    508.85 o 
  12   2   3     3033.37     3643.05    488.38 o 
  13   2   3     2098.94     2035.96    452.56 o 
  14   2   3    11978.41    11725.36    469.48 o 
  15   2   3    17268.93    17265.77    479.61 o 
  16   2   3    13591.79    11959.71    367.18 o 
  17   2   3      101.88      477.60    359.97 o 
 -17   3   3       86.46      301.35    461.99 o 
 -16   3   3      652.66      601.21    482.77 o 
 -15   3   3    33869.10    35293.66    905.04 o 
 -14   3   3     2496.94     2272.17    509.08 o 
 -13   3   3      249.46      368.03    551.23 o 
 -12   3   3     2405.16     2299.10    537.80 o 
 -11   3   3     9456.03     9562.90    535.19 o 
 -10   3   3     2434.52     2345.91    597.21 o 
  -9   3   3    15855.72    16760.38    625.73 o 
  -8   3   3   111883.14   112991.73    886.43 o 
  -7   3   3    37550.32    37332.34    890.10 o 
  -6   3   3   189868.80   185356.27   5279.07 o 
  -5   3   3    50608.59    54948.30   1089.04 o 
  -4   3   3    11931.92    12422.97    872.72 o 
  -3   3   3      192.31      160.56   1102.78 o 
  -2   3   3       66.30     -271.82   2173.31 o 
  -1   3   3     2540.18     2769.62   1514.26 o 
   0   3   3       65.38     1597.65   1497.94 o 
   1   3   3     3929.75     4313.58   1144.09 o 
   2   3   3      738.72      353.79   1097.89 o 
   3   3   3    12027.44    11405.35    823.22 o 
   4   3   3      114.67      -87.13    655.39 o 
   5   3   3    10901.85    10168.21    648.70 o 
   6   3   3       32.04      652.87    748.65 o 
   7   3   3     2190.87     1697.11    657.56 o 
   8   3   3     3800.36     3103.54    667.99 o 
   9   3   3     8481.59     8456.59    500.10 o 
  10   3   3     5348.14     4838.40    469.01 o 
  11   3   3    21498.64    22021.79    516.57 o 
  12   3   3     1595.15     1827.20    434.87 o 
  13   3   3        2.90       95.36    402.86 o 
  14   3   3    43957.55    43166.05    988.48 o 
  15   3   3     3355.13     3038.32    379.13 o 
  16   3   3     1786.03     1982.46    359.85 o 
  17   3   3     1410.39     1490.06    388.88 o 
 -17   4   3      397.92      273.25    454.93 o 
 -16   4   3      618.87      851.99    412.83 o 
 -15   4   3     1016.34      947.63    400.41 o 
 -14   4   3     1361.67     1443.81    450.89 o 
 -13   4   3     6833.98     7104.29    560.34 o 
 -12   4   3    39974.31    42404.52    837.42 o 
 -11   4   3        5.38      662.46    497.84 o 
 -10   4   3    25168.48    25097.75    604.18 o 
  -9   4   3    25497.53    26077.54    667.14 o 
  -8   4   3    41546.46    36662.77   1154.21 o 
  -7   4   3   119885.91   124905.79   1012.21 o 
  -6   4   3     2620.57     3642.87    980.18 o 
  -5   4   3     1506.32     3029.39    965.05 o 
  -4   4   3       17.66       23.43    940.41 o 
  -3   4   3    27733.64    29997.28   1173.97 o 
  -2   4   3    41802.14    42447.88   1475.07 o 
  -1   4   3   161337.42   181667.36   6762.73 o 
   0   4   3     2543.21      435.54   1300.94 o 
   1   4   3   182938.91   221394.19   6302.79 o 
   2   4   3    89368.82   101168.62   2319.12 o 
   3   4   3    13140.56    12528.73    754.29 o 
   4   4   3    19065.68    19013.82    817.91 o 
   5   4   3     3337.80     3933.70    792.77 o 
   6   4   3   123633.63   128752.23   2656.40 o 
   7   4   3      759.89      477.79    597.28 o 
   8   4   3    35949.73    33127.76   1258.85 o 
   9   4   3   151726.78   154119.70   3465.26 o 
  10   4   3    97521.58    97227.02   2483.29 o 
  11   4   3    39288.77    38581.41   1814.39 o 
  12   4   3     3975.66     3843.88    473.11 o 
  13   4   3      651.72      976.68    480.74 o 
  14   4   3     3822.32     3819.60    448.74 o 
  15   4   3      913.95      399.96    456.57 o 
  16   4   3      923.24     1001.70    455.96 o 
  17   4   3     4826.32     4865.52    397.99 o 
 -17   5   3      329.56      604.99    390.37 o 
 -16   5   3     6193.90     6486.11    432.27 o 
 -15   5   3    13280.67    13066.99    495.43 o 
 -14   5   3     1995.80     2367.32    500.97 o 
 -13   5   3    18728.45    18490.63    522.84 o 
 -12   5   3     4508.66     4174.41    512.09 o 
 -11   5   3    79295.57    81821.61   1079.31 o 
 -10   5   3      192.72      383.23    559.96 o 
  -9   5   3     5962.38     6308.65    609.96 o 
  -8   5   3    12446.71    12217.91    658.95 o 
  -7   5   3    45620.56    45676.19   1002.03 o 
  -6   5   3     5756.21     5018.70    912.49 o 
  -5   5   3    60998.92    64278.16   1125.21 o 
  -4   5   3   150300.16   154886.03   4657.81 o 
  -3   5   3    19799.47    18217.93    857.28 o 
  -2   5   3    15516.63    14323.63    954.54 o 
  -1   5   3   152448.16   153903.95   3604.34 o 
   0   5   3     6236.93     5771.36    871.71 o 
   1   5   3    53938.35    61681.92   1146.02 o 
   2   5   3    63503.81    66998.58   2540.04 o 
   3   5   3    51041.80    46448.49   1793.26 o 
   4   5   3    14771.12    15479.65    871.94 o 
   5   5   3    40511.52    40494.85   1754.27 o 
   6   5   3       35.79       95.63    716.15 o 
   7   5   3      488.32     1177.08    657.39 o 
   8   5   3     8055.01     8168.07    576.07 o 
   9   5   3    71688.02    71722.20   1360.28 o 
  10   5   3    23332.27    24828.31    592.49 o 
  11   5   3     1394.77     1395.13    482.87 o 
  12   5   3    30399.46    30660.24    647.37 o 
  13   5   3     1037.90     1555.55    521.04 o 
  14   5   3    19120.23    19403.51    593.69 o 
  15   5   3       94.41     -190.90    403.59 o 
  16   5   3     7459.82     7418.87    415.98 o 
  17   5   3      500.66      917.85    444.85 o 
 -17   6   3       58.19      647.54    436.62 o 
 -16   6   3      645.88      593.42    447.36 o 
 -15   6   3      554.40      960.22    449.31 o 
 -14   6   3     4291.90     4299.82    511.98 o 
 -13   6   3     8677.20     8955.81    480.84 o 
 -12   6   3      274.72      382.89    498.32 o 
 -11   6   3      369.65      704.45    516.57 o 
 -10   6   3       14.66      -41.94    578.08 o 
  -9   6   3     7006.10     6958.60    634.02 o 
  -8   6   3   141389.61   140020.66   2500.29 o 
  -7   6   3   222542.66   227666.59   3812.36 o 
  -6   6   3    65660.02    66657.59   1150.52 o 
  -5   6   3    59604.48    55664.30   2088.54 o 
  -4   6   3   161850.97   153716.03   6395.24 o 
  -3   6   3    13695.01    14040.20   1065.46 o 
  -2   6   3    10335.24     8552.73    893.82 o 
  -1   6   3   121075.38   107810.17   5534.80 o 
   0   6   3    10806.44    10359.21    787.62 o 
   1   6   3   198793.88   198558.23   6928.22 o 
   2   6   3    58581.94    58009.30   1894.39 o 
   3   6   3    24929.55    26472.97    994.59 o 
   4   6   3    28330.40    28349.35   1585.45 o 
   5   6   3       78.10      550.11    783.50 o 
   6   6   3    18814.39    19295.61    725.03 o 
   7   6   3    11754.10    11278.25    615.70 o 
   8   6   3    26531.37    25522.39    959.89 o 
   9   6   3    75358.02    77320.78   1336.57 o 
  10   6   3    29625.92    26876.22    787.85 o 
  11   6   3    16004.01    16284.83    577.97 o 
  12   6   3     3201.48     3169.87    466.23 o 
  13   6   3     1908.82     2795.85    506.48 o 
  14   6   3     9308.14     9387.66    473.47 o 
  15   6   3    11370.67    12007.74    564.02 o 
  16   6   3    24567.04    23421.40    952.99 o 
  17   6   3    14497.61    14651.72    584.91 o 
 -17   7   3     1667.81     1917.15   1180.87 o 
 -16   7   3     2901.40     2949.70    468.08 o 
 -15   7   3     2062.80     2007.97    427.40 o 
 -14   7   3       12.31      364.75    489.00 o 
 -13   7   3     2641.86     2652.23    511.03 o 
 -12   7   3    40144.09    40536.21   1469.76 o 
 -11   7   3    17172.95    17119.25    606.37 o 
 -10   7   3     7253.64     7358.16    537.36 o 
  -9   7   3     3844.51     4150.01    519.40 o 
  -8   7   3     1149.71     1263.68    618.64 o 
  -7   7   3     9541.46     9545.98    623.14 o 
  -6   7   3    34291.02    32925.27    830.85 o 
  -5   7   3    97062.06    90493.98   2436.64 o 
  -4   7   3   197961.09   198486.69   4425.59 o 
  -3   7   3    77574.38    70875.49   2820.78 o 
  -2   7   3     9774.59     9887.56   1028.87 o 
  -1   7   3    40281.32    37011.21   1738.38 o 
   0   7   3     2483.40     2907.56   1092.49 o 
   1   7   3     4019.90     4530.96    920.13 o 
   2   7   3    28687.45    26646.64    952.38 o 
   3   7   3    94487.98    98837.59   3941.49 o 
   4   7   3    18307.93    16789.45    915.55 o 
   5   7   3    22175.80    22422.07    798.94 o 
   6   7   3     2161.86     1702.69    579.79 o 
   7   7   3     1162.77     1205.48    548.98 o 
   8   7   3     7759.71     7889.50    603.19 o 
   9   7   3    73793.79    74564.27   1664.46 o 
  10   7   3    23463.54    22844.77   1460.83 o 
  11   7   3    35569.75    36195.88    863.48 o 
  12   7   3    44198.70    46197.75   1298.99 o 
  13   7   3     7346.08     7743.64    506.39 o 
  14   7   3     1023.28     1053.29    481.22 o 
  15   7   3       58.15      272.17    440.07 o 
  16   7   3    19958.66    20116.13    836.66 o 
 -16   8   3      937.97     1126.77    436.45 o 
 -15   8   3     4709.60     4487.12    414.98 o 
 -14   8   3       26.13      394.95    504.56 o 
 -13   8   3     6009.96     5773.29    548.12 o 
 -12   8   3       25.80      507.66    565.79 o 
 -11   8   3     8839.82     8294.33    507.68 o 
 -10   8   3      282.41      109.34    615.33 o 
  -9   8   3    23947.43    23908.43    699.74 o 
  -8   8   3    73146.09    75176.17   1013.90 o 
  -7   8   3   148598.91   143564.19   2447.19 o 
  -6   8   3      757.13      649.00    636.17 o 
  -5   8   3    65247.33    59579.93   2383.50 o 
  -4   8   3    49086.26    44470.60   1019.36 o 
  -3   8   3    44446.25    46208.24   1192.22 o 
  -2   8   3     2244.35     2088.75   1127.38 o 
  -1   8   3     4961.81     5162.76   1064.81 o 
   0   8   3   128616.15   117003.89   4498.54 o 
   1   8   3       68.72     1060.15    982.20 o 
   2   8   3      169.07      589.24    913.33 o 
   3   8   3    78929.87    72274.65   4035.77 o 
   4   8   3      348.41      -90.94    757.15 o 
   5   8   3       76.40      508.37    647.82 o 
   6   8   3      109.48      182.87    623.06 o 
   7   8   3     9922.00     9371.10    516.38 o 
   8   8   3    68140.42    72930.52    743.97 o 
   9   8   3    10627.38    10600.18    524.46 o 
  10   8   3     4105.49     3806.76    465.60 o 
  11   8   3     2841.06     3260.01    506.34 o 
  12   8   3     7935.04     8016.84    538.41 o 
  13   8   3     1434.42     1581.27    443.17 o 
  14   8   3     5672.53     5410.73    495.53 o 
  15   8   3     3567.20     3037.54    396.62 o 
  16   8   3    34445.13    35447.66   1865.06 o 
 -16   9   3      189.73      248.18    462.50 o 
 -15   9   3       84.33      485.60    435.04 o 
 -14   9   3     7171.36     7870.50    552.08 o 
 -13   9   3      301.69      790.12    519.85 o 
 -12   9   3    44980.46    44788.09   1025.74 o 
 -11   9   3     5040.64     5141.42    547.07 o 
 -10   9   3      871.00      625.47    550.10 o 
  -9   9   3      583.26     1116.66    627.51 o 
  -8   9   3      121.24      391.33    613.93 o 
  -7   9   3    37195.48    34590.29   1471.82 o 
  -6   9   3     7048.70     6265.57    679.20 o 
  -5   9   3       52.38       91.12    716.11 o 
  -4   9   3    37748.04    32468.18   1513.57 o 
  -3   9   3    23867.33    21544.81   1232.18 o 
  -2   9   3     4475.33     3354.10    951.64 o 
  -1   9   3     2943.95     2083.09    862.36 o 
   0   9   3     4381.63     3343.26    741.94 o 
   1   9   3     1889.84      785.48    769.12 o 
   2   9   3     2410.92     1529.10    719.79 o 
   3   9   3    55881.36    49835.19   2195.73 o 
   4   9   3     2152.49     2008.74    725.40 o 
   5   9   3      286.14      190.22    551.15 o 
   6   9   3       24.39      580.65    487.69 o 
   7   9   3     9734.52     9414.78    556.57 o 
   8   9   3      716.93      779.81    492.44 o 
   9   9   3    21826.33    21982.48    897.27 o 
  10   9   3     5018.73     4732.94    464.76 o 
  11   9   3    27769.29    28236.10   1072.25 o 
  12   9   3    18570.82    18737.50    512.12 o 
  13   9   3      340.36      842.44    463.78 o 
  14   9   3      571.49      888.44    478.90 o 
  15   9   3     3116.09     3195.36    421.39 o 
  16   9   3     6348.45     5398.63    352.05 o 
 -15  10   3     1054.45     1272.01    447.60 o 
 -14  10   3      510.67      918.84    492.98 o 
 -13  10   3    12675.67    12076.65    521.34 o 
 -12  10   3       31.54      498.53    447.99 o 
 -11  10   3    42808.13    42418.29   1881.33 o 
 -10  10   3      374.28      398.85    525.00 o 
  -9  10   3      850.74     1316.70    605.52 o 
  -8  10   3      146.19      290.14    633.35 o 
  -7  10   3    11108.78    10507.19    606.54 o 
  -6  10   3    31206.69    27837.78   1109.48 o 
  -5  10   3     4054.59     4119.79    687.08 o 
  -4  10   3     7542.31     6999.48    652.76 o 
  -3  10   3     8197.79     7219.54    673.90 o 
  -2  10   3    13526.04    12756.99    814.27 o 
  -1  10   3    12826.11    12922.88    770.75 o 
   0  10   3    39241.44    38163.58    876.20 o 
   1  10   3       63.05      331.37    742.14 o 
   2  10   3     5438.13     4211.89    640.37 o 
   3  10   3    16758.91    15872.67    720.16 o 
   4  10   3    32681.34    29935.57   1218.58 o 
   5  10   3    51048.87    46515.00   2035.25 o 
   6  10   3    10098.65     8376.43    499.00 o 
   7  10   3    27466.95    29236.90    651.86 o 
   8  10   3    27840.36    27253.01   1012.49 o 
   9  10   3    33063.33    35655.05    774.82 o 
  10  10   3     2504.01     2587.72    461.10 o 
  11  10   3     6547.23     7221.64    487.87 o 
  12  10   3    23088.00    22092.29    635.58 o 
  13  10   3     2699.38     3392.46    483.68 o 
  14  10   3     2078.53     2090.26    419.47 o 
  15  10   3     2108.35     2422.43    461.85 o 
 -15  11   3       96.22      319.66    474.95 o 
 -14  11   3      389.33      589.88    516.76 o 
 -13  11   3     1266.77      934.84    512.91 o 
 -12  11   3      100.77      194.47    459.50 o 
 -11  11   3    16654.29    15628.87    628.65 o 
 -10  11   3    11669.94    12301.91    637.87 o 
  -9  11   3      511.95     1278.32    528.33 o 
  -8  11   3     2230.25     1549.59    563.08 o 
  -7  11   3    49553.45    44669.36   1354.39 o 
  -6  11   3    17482.32    14690.15    810.52 o 
  -5  11   3    39171.46    36137.31   1233.26 o 
  -4  11   3    15952.98    16395.04    701.26 o 
  -3  11   3     4935.65     4439.82    618.76 o 
  -2  11   3    13928.17    12218.55    589.66 o 
  -1  11   3    11022.87    10890.08    683.29 o 
   0  11   3    20141.39    17568.98    905.72 o 
   1  11   3     7663.36     7174.49    662.66 o 
   2  11   3    57074.40    49721.66   1671.28 o 
   3  11   3     9974.10     8274.11    549.77 o 
   4  11   3    20364.30    19136.34    692.69 o 
   5  11   3     3834.67     3619.51    562.88 o 
   6  11   3     1400.09     1259.73    516.89 o 
   7  11   3     4298.27     4570.91    568.79 o 
   8  11   3    17465.49    18263.01    622.91 o 
   9  11   3     2198.22     2556.16    568.92 o 
  10  11   3    58182.66    54587.15   2237.91 o 
  11  11   3     5954.22     5514.71    488.10 o 
  12  11   3     1763.10     2034.63    464.13 o 
  13  11   3    15180.55    15254.20    467.40 o 
  14  11   3      446.69      774.91    430.28 o 
  15  11   3    12080.85    10912.75    453.73 o 
 -14  12   3      757.73     1107.88    522.44 o 
 -13  12   3     7713.31     8518.89    512.88 o 
 -12  12   3     4586.57     4965.81    601.87 o 
 -11  12   3    41643.76    40781.71   1487.93 o 
 -10  12   3       66.29      269.74    546.81 o 
  -9  12   3     4499.05     4153.58    492.66 o 
  -8  12   3    14308.32    14684.01    661.20 o 
  -7  12   3    18143.71    16164.72    919.48 o 
  -6  12   3   118075.44   112171.57   3572.75 o 
  -5  12   3     2688.65     2342.79    689.72 o 
  -4  12   3     8152.36     8349.87    616.37 o 
  -3  12   3       13.29      500.17    612.70 o 
  -2  12   3       85.43      401.06    694.61 o 
  -1  12   3      342.76      313.65    654.70 o 
   0  12   3    46048.95    47216.12   1089.09 o 
   1  12   3    27471.26    26809.16   1074.14 o 
   2  12   3     4839.11     4215.84    646.52 o 
   3  12   3     2371.54     2498.59    636.46 o 
   4  12   3     6951.70     6693.27    599.51 o 
   5  12   3    14249.21    13465.51    582.75 o 
   6  12   3    44756.84    42630.00   1570.81 o 
   7  12   3    13206.05    12000.22    554.59 o 
   8  12   3    21600.86    21152.39    629.23 o 
   9  12   3     8310.85     8905.77    601.73 o 
  10  12   3     9980.27     9552.68    448.06 o 
  11  12   3     1568.04     1506.03    501.54 o 
  12  12   3       51.24     -219.88    437.44 o 
  13  12   3     6080.97     6949.65    505.81 o 
  14  12   3     5391.92     5040.64    443.39 o 
 -14  13   3     9180.82     9106.15    561.47 o 
 -13  13   3    14127.46    12982.89    598.90 o 
 -12  13   3    28713.72    28539.77    806.69 o 
 -11  13   3     2392.49     2113.57    480.72 o 
 -10  13   3    41291.70    37204.55    737.59 o 
  -9  13   3     1311.33     1447.08    501.35 o 
  -8  13   3    12345.97    12280.92    619.26 o 
  -7  13   3       12.94       94.68    535.77 o 
  -6  13   3    35569.75    36128.37   1232.83 o 
  -5  13   3     3600.38     3866.49    655.41 o 
  -4  13   3    54308.93    51310.24   2340.26 o 
  -3  13   3    17585.54    15009.60    591.55 o 
  -2  13   3     3718.50     3755.75    612.31 o 
  -1  13   3     3385.47     3716.89    800.14 o 
   0  13   3    17714.50    18602.90    729.15 o 
   1  13   3     9937.90     8874.10    628.86 o 
   2  13   3    75414.91    66631.17   3458.86 o 
   3  13   3    24832.10    23218.93    674.75 o 
   4  13   3    17997.29    16061.18    972.83 o 
   5  13   3     2151.01     2515.28    600.43 o 
   6  13   3     2871.88     3340.42    497.29 o 
   7  13   3     1767.48     1284.99    558.98 o 
   8  13   3     2772.43     2921.64    610.98 o 
   9  13   3      622.64      580.18    472.10 o 
  10  13   3    55698.34    56122.31   2030.37 o 
  11  13   3      485.23      950.77    470.74 o 
  12  13   3      319.90      419.80    434.10 o 
  13  13   3     9472.32     9614.52    707.28 o 
  14  13   3      206.35      305.75    410.23 o 
 -13  14   3     2324.98     1730.43    458.72 o 
 -12  14   3    11072.29    10321.41    509.41 o 
 -11  14   3     1934.08     1572.93    444.98 o 
 -10  14   3       14.84       41.49    448.79 o 
  -9  14   3      472.01      898.45    563.44 o 
  -8  14   3    13168.06    13548.06    621.02 o 
  -7  14   3     2430.68     3098.30    597.60 o 
  -6  14   3    30783.36    25917.12    718.95 o 
  -5  14   3    23880.93    25685.89    985.43 o 
  -4  14   3     1232.53     1525.98    585.75 o 
  -3  14   3     3143.34     2698.61    585.14 o 
  -2  14   3     7068.51     7219.47    595.64 o 
  -1  14   3     2375.65     3421.63    664.19 o 
   0  14   3   100703.30   105893.86   2012.83 o 
   1  14   3    32100.39    33073.48   1423.74 o 
   2  14   3    15807.50    15150.27    601.21 o 
   3  14   3     2013.25     2314.18    611.05 o 
   4  14   3      137.53      530.14    620.57 o 
   5  14   3    17946.41    18151.28    610.31 o 
   6  14   3    68809.74    63045.65   2652.32 o 
   7  14   3      583.92     1011.54    509.47 o 
   8  14   3    31764.40    29724.98   1136.26 o 
   9  14   3     4041.34     4951.33    524.43 o 
  10  14   3    18690.72    17214.13    692.87 o 
  11  14   3    14431.78    15023.36    587.34 o 
  12  14   3     4075.20     4192.54    444.91 o 
  13  14   3     1142.85     1125.34    431.28 o 
 -12  15   3     7044.39     7406.53    529.65 o 
 -11  15   3       73.98      545.42    465.91 o 
 -10  15   3    12615.98    11434.61    525.98 o 
  -9  15   3    11100.70    10778.98    521.67 o 
  -8  15   3     3179.54     3043.59    461.36 o 
  -7  15   3    25023.26    24953.04   1235.94 o 
  -6  15   3      355.44      501.66    538.77 o 
  -5  15   3     5915.11     6036.29    621.29 o 
  -4  15   3    30993.44    29028.23    917.72 o 
  -3  15   3     6261.91     6361.93    593.69 o 
  -2  15   3     1493.12     1767.11    600.94 o 
  -1  15   3        5.23      317.95    591.57 o 
   0  15   3     7383.48     7570.09    599.14 o 
   1  15   3     1101.73     1923.57    595.22 o 
   2  15   3    23629.47    22532.62    790.00 o 
   3  15   3    11838.96    10648.71    618.95 o 
   4  15   3       16.39      177.59    583.97 o 
   5  15   3     6042.91     5892.94    555.18 o 
   6  15   3     2454.26     1999.15    482.34 o 
   7  15   3      995.60     1389.21    482.43 o 
   8  15   3     2528.23     2350.60    510.45 o 
   9  15   3      713.59     1197.13    484.11 o 
  10  15   3    11200.73    11511.09    521.80 o 
  11  15   3     1422.48     1034.94    433.69 o 
  12  15   3     3130.88     3492.35    516.46 o 
 -11  16   3     4263.64     4494.74    498.36 o 
 -10  16   3      962.10     1424.60    493.79 o 
  -9  16   3    11768.04    12615.79    581.01 o 
  -8  16   3     8405.08     7856.25    502.79 o 
  -7  16   3      844.23     1039.53    518.29 o 
  -6  16   3      142.08      582.25    503.57 o 
  -5  16   3    30238.21    31499.89    817.37 o 
  -4  16   3     2497.95     2853.06    548.97 o 
  -3  16   3     4852.68     4415.56    562.43 o 
  -2  16   3     3737.68     3562.79    614.66 o 
  -1  16   3      505.82      599.94    606.05 o 
   0  16   3      335.57      380.67    514.09 o 
   1  16   3     8944.80    10050.47    575.05 o 
   2  16   3     1120.47     1846.77    585.49 o 
   3  16   3      265.50      532.55    530.87 o 
   4  16   3     8083.09     7605.73    524.51 o 
   5  16   3    43496.99    48013.80   1192.89 o 
   6  16   3    11794.48    11164.17    457.95 o 
   7  16   3    15391.17    15656.37    610.70 o 
   8  16   3       76.45      286.22    473.20 o 
   9  16   3      798.28     1340.64    436.12 o 
  10  16   3       69.83      407.85    425.59 o 
  11  16   3    13015.69    13188.20    794.96 o 
 -10  17   3     6404.79     6436.61    544.38 o 
  -9  17   3     4700.09     5538.97    534.39 o 
  -8  17   3       27.19      469.05    463.62 o 
  -7  17   3    21314.43    20968.18    664.09 o 
  -6  17   3    13544.79    12999.00    630.64 o 
  -5  17   3     3559.36     3721.35    574.70 o 
  -4  17   3       31.77      297.51    544.48 o 
  -3  17   3     7271.67     7191.65    570.67 o 
  -2  17   3      342.36      454.10    492.44 o 
  -1  17   3     2625.05     2815.64    541.83 o 
   0  17   3      426.45        8.57    507.46 o 
   1  17   3     3069.76     3980.65    528.35 o 
   2  17   3     1598.44     1909.84    508.10 o 
   3  17   3      336.17      548.21    552.52 o 
   4  17   3     9897.05    10074.82    544.35 o 
   5  17   3     1746.16     1617.76    484.67 o 
   6  17   3      134.93      557.16    478.48 o 
   7  17   3       17.27      486.48    478.96 o 
   8  17   3     4806.03     4825.99    432.17 o 
   9  17   3       53.60      319.71    481.38 o 
  10  17   3        6.55      273.70    483.06 o 
  -9  18   3     1000.81      998.42    458.75 o 
  -8  18   3       24.46      594.36    515.60 o 
  -7  18   3     2486.81     2584.56    449.89 o 
  -6  18   3     1817.74     1923.73    495.28 o 
  -5  18   3      625.58     1378.21    529.32 o 
  -4  18   3      510.45      806.23    534.25 o 
  -3  18   3     9137.51    10405.90    603.24 o 
  -2  18   3    23707.15    26164.26    914.78 o 
  -1  18   3     1606.26     1658.95    454.84 o 
   0  18   3    14703.90    13272.77    560.43 o 
   1  18   3      237.49      532.99    568.03 o 
   2  18   3     8952.42     9777.32    528.55 o 
   3  18   3     2405.73     2909.96    523.80 o 
   4  18   3     3004.80     3350.29    492.60 o 
   5  18   3    16480.34    17883.30    638.29 o 
   6  18   3      253.88      684.69    435.97 o 
   7  18   3     5120.37     5161.92    475.66 o 
   8  18   3    16482.19    18294.01    507.82 o 
   9  18   3      195.87      342.71    478.85 o 
  -7  19   3      149.73      476.43    438.71 o 
  -6  19   3    15308.29    16271.35    836.28 o 
  -5  19   3     2347.70     2967.73    501.41 o 
  -4  19   3     6407.89     7048.79    518.87 o 
  -3  19   3    11583.92    12661.63    557.60 o 
  -2  19   3     1928.93     2384.90    485.57 o 
  -1  19   3     1962.10     2459.63    492.86 o 
   0  19   3      420.73      849.05    502.97 o 
   1  19   3    11870.16    13592.96    719.39 o 
   2  19   3     1127.81     1196.17    471.79 o 
   3  19   3      632.20      624.21    520.15 o 
   4  19   3     7839.77     8793.51    502.11 o 
   5  19   3      204.20      518.50    508.42 o 
   6  19   3      326.38      654.93    432.97 o 
   7  19   3     1502.60     1533.00    404.65 o 
  -5  20   3     2324.91     2465.18    528.35 o 
  -4  20   3      251.11       36.38    450.86 o 
  -3  20   3    19992.30    23669.09   1030.68 o 
  -2  20   3     8153.47     9143.68    530.14 o 
  -1  20   3     1352.20     1560.91    470.16 o 
   0  20   3      611.28      998.06    424.11 o 
   1  20   3      952.24     1307.09    504.45 o 
   2  20   3       97.02      800.01    528.46 o 
   3  20   3     4850.00     5684.89    463.41 o 
   4  20   3      246.43      122.94    490.31 o 
   5  20   3      139.58      489.01    464.06 o 
  -1  21   3      960.76      803.32   1344.35 o 
   0  21   3      105.29     -476.35   1416.10 o 
 -16   0   4       16.15      694.79    697.97 o 
 -14   0   4    12043.73    11964.11    705.81 o 
 -12   0   4   154373.27   158895.69   1343.85 o 
 -10   0   4    81837.36    80428.03   1437.74 o 
  -8   0   4     1908.08     2528.52   1004.52 o 
  -6   0   4    37372.27    39955.32   1410.83 o 
  -4   0   4   255328.33   296048.38   4985.81 o 
  -2   0   4   127859.17   169998.02   5632.96 o 
   0   0   4    12901.91    19544.77   1755.71 o 
   2   0   4    46446.95    62888.12   2031.42 o 
   4   0   4   344570.19   383243.22  15882.90 o 
   6   0   4    81150.28    81582.15   7028.08 o 
   8   0   4   149268.72   154291.27   4542.62 o 
  10   0   4    51142.57    50897.05   1117.05 o 
  12   0   4    40594.70    39820.57   2299.35 o 
  14   0   4    12021.39    10954.81    595.21 o 
  16   0   4     4997.09     4429.26    486.22 o 
 -17   1   4      941.43     1068.86    441.82 o 
 -16   1   4    25253.97    26512.16    781.90 o 
 -15   1   4       28.50      347.09    506.32 o 
 -14   1   4     2331.25     2502.03    497.05 o 
 -13   1   4    13086.24    12128.57    516.53 o 
 -12   1   4      501.45     1184.94    551.91 o 
 -11   1   4    35818.00    34756.83    755.01 o 
 -10   1   4    36066.70    35044.29    637.38 o 
  -9   1   4      477.21      378.24    550.31 o 
  -8   1   4   161019.33   165092.41   2422.93 o 
  -7   1   4      667.39      996.57    894.11 o 
  -6   1   4      457.49     1858.09    953.71 o 
  -5   1   4     3932.74     4633.32    830.27 o 
  -4   1   4    49939.47    55801.09   1121.80 o 
  -3   1   4       86.59     -936.16   1326.71 o 
  -2   1   4     1094.08     2239.13   1825.99 o 
  -1   1   4      745.16     2472.10   1491.18 o 
   0   1   4    47666.69    67878.98   1526.46 o 
   1   1   4     1157.60     2715.83   1133.44 o 
   2   1   4   170733.58   212528.05   7600.04 o 
   3   1   4     2498.75      595.55    781.58 o 
   4   1   4    39117.13    39712.38   1433.26 o 
   5   1   4    18940.56    18189.64    697.25 o 
   6   1   4    48244.41    48820.93   1882.81 o 
   7   1   4    47224.48    47662.02   1313.16 o 
   8   1   4   262874.88   263542.44   8254.86 o 
   9   1   4     3835.42     3354.89    522.63 o 
  10   1   4     3567.50     3507.82    458.16 o 
  11   1   4       55.52       14.77    440.75 o 
  12   1   4     2965.48     3203.12    445.75 o 
  13   1   4     5282.07     5406.30    416.17 o 
  14   1   4        9.58      103.87    389.21 o 
  15   1   4    19848.92    19898.32    747.90 o 
  16   1   4    55088.22    57811.61   1642.14 o 
  17   1   4     3997.73     4154.37    412.21 o 
 -17   2   4     2559.29     3134.08    417.94 o 
 -16   2   4       90.60      358.64    435.90 o 
 -15   2   4      703.06     1104.86    497.84 o 
 -14   2   4       47.96      336.39    519.21 o 
 -13   2   4     5426.87     5778.43    536.72 o 
 -12   2   4    30400.32    30642.01    600.74 o 
 -11   2   4       17.85      269.96    603.97 o 
 -10   2   4     2765.47     2837.31    589.49 o 
  -9   2   4    14368.66    14025.42    606.59 o 
  -8   2   4     1092.91      915.31    696.07 o 
  -7   2   4   233396.34   244148.44   1267.74 o 
  -6   2   4     3679.55     4683.53   1027.16 o 
  -5   2   4   132263.38   141658.98   3065.81 o 
  -4   2   4    76847.41    86463.58   2048.57 o 
  -3   2   4    40506.16    43755.79   1474.19 o 
  -2   2   4    10465.00    10219.26   1597.61 o 
  -1   2   4     3189.03     3674.78   1390.89 o 
   0   2   4      325.87     1834.75   1437.31 o 
   1   2   4     4005.55     5962.56   1377.81 o 
   2   2   4    14943.91    15289.27   1157.74 o 
   3   2   4     5102.85     3212.14    751.19 o 
   4   2   4   118834.97   138058.63    985.40 o 
   5   2   4    78388.90    81693.41   2141.71 o 
   6   2   4    47968.75    45552.69   2423.97 o 
   7   2   4    32197.38    31227.64    775.51 o 
   8   2   4    54246.58    48420.00   2130.33 o 
   9   2   4    39381.88    39329.76    663.43 o 
  10   2   4     1306.82     1050.53    501.29 o 
  11   2   4    12151.17    12239.67    518.25 o 
  12   2   4    21819.22    22564.46    548.49 o 
  13   2   4     5402.95     5476.65    469.55 o 
  14   2   4    10586.33    10465.70    411.05 o 
  15   2   4      277.87      438.97    405.50 o 
  16   2   4     6429.11     6673.68    429.72 o 
  17   2   4     1700.57     2143.10    404.34 o 
 -17   3   4     1312.91     1694.55    430.58 o 
 -16   3   4     3910.71     3840.50    442.94 o 
 -15   3   4      125.02      139.67    456.56 o 
 -14   3   4     2280.79     2095.41    472.20 o 
 -13   3   4    33278.72    32948.95    692.56 o 
 -12   3   4    13660.26    14271.27    584.46 o 
 -11   3   4   114869.69   115336.49   1782.75 o 
 -10   3   4       32.74      513.01    590.96 o 
  -9   3   4     3634.96     3394.52    574.93 o 
  -8   3   4   119394.46   123353.90   1123.43 o 
  -7   3   4     1816.16     1572.21    829.23 o 
  -6   3   4     9139.50    11258.84   1063.69 o 
  -5   3   4     1903.31     2591.42   1026.94 o 
  -4   3   4     4662.86     4221.50    887.49 o 
  -3   3   4     7834.04     7350.73   1085.04 o 
  -2   3   4    30251.40    29487.84   1558.40 o 
  -1   3   4     8921.12     7327.71   1496.59 o 
   0   3   4    40603.75    47188.24   1427.24 o 
   1   3   4    15379.90    14932.91   1191.07 o 
   2   3   4   115701.09   133602.44   5333.69 o 
   3   3   4    24845.21    25685.28    917.36 o 
   4   3   4    13297.91    13528.81    755.73 o 
   5   3   4    13801.76    14580.23    741.57 o 
   6   3   4     1828.58     1978.11    796.67 o 
   7   3   4   129267.73   114452.83   5476.44 o 
   8   3   4    34125.97    36069.94    693.38 o 
   9   3   4    23009.91    22375.66    639.26 o 
  10   3   4    29188.17    29199.48    718.83 o 
  11   3   4    22499.75    23275.89    548.99 o 
  12   3   4     2692.63     3125.48    466.30 o 
  13   3   4    25370.58    23758.37    896.12 o 
  14   3   4      992.21     1462.49    439.56 o 
  15   3   4    35761.73    37356.32    912.18 o 
  16   3   4    15634.98    16319.62    648.60 o 
  17   3   4     3346.39     3850.10    391.70 o 
 -17   4   4      232.31      730.09    427.10 o 
 -16   4   4     1173.99     1800.60    469.92 o 
 -15   4   4    32337.87    31669.12    961.28 o 
 -14   4   4    17600.95    16672.24    528.85 o 
 -13   4   4     4579.08     5030.23    544.36 o 
 -12   4   4    28744.07    29634.47    636.66 o 
 -11   4   4      406.37     1069.14    581.33 o 
 -10   4   4    64371.20    65264.11    737.75 o 
  -9   4   4     4062.78     3945.61    630.14 o 
  -8   4   4     2886.71     2788.21    664.46 o 
  -7   4   4    42274.69    42052.52    877.56 o 
  -6   4   4    84003.30    89859.01   1195.56 o 
  -5   4   4    14736.13    15495.40    958.99 o 
  -4   4   4    11821.85    11159.51   1010.96 o 
  -3   4   4     1065.87     1045.26   1402.40 o 
  -2   4   4    79395.04    78467.14   3003.21 o 
  -1   4   4    21233.18    21503.06   1251.44 o 
   0   4   4   180481.27   217318.64   4675.91 o 
   1   4   4     9633.24     8992.66    935.25 o 
   2   4   4    30696.65    31011.78    875.08 o 
   3   4   4   123396.48   126329.95   5153.81 o 
   4   4   4    14992.14    14995.63    699.37 o 
   5   4   4    26843.99    31057.09    917.64 o 
   6   4   4     2666.11     2129.62    728.92 o 
   7   4   4    33980.44    36113.39    730.24 o 
   8   4   4     7397.14     6742.91    554.32 o 
   9   4   4    34004.13    33878.18   1628.94 o 
  10   4   4    43464.36    44418.53    666.06 o 
  11   4   4     6185.73     7280.75    539.96 o 
  12   4   4     3274.38     3562.42    502.52 o 
  13   4   4     2064.51     2228.33    445.62 o 
  14   4   4     9770.05    10435.56    502.92 o 
  15   4   4       18.57      445.18    428.21 o 
  16   4   4    10386.77    10424.21    447.66 o 
  17   4   4     8821.21     8910.79    535.35 o 
 -17   5   4     3653.77     3395.78    418.91 o 
 -16   5   4     3632.62     3411.15    456.95 o 
 -15   5   4      157.71      435.38    467.40 o 
 -14   5   4     2407.08     2313.50    500.83 o 
 -13   5   4     2001.63     2059.25    503.79 o 
 -12   5   4    19444.60    19687.10    621.96 o 
 -11   5   4    34994.84    33489.13    605.01 o 
 -10   5   4    22123.74    21729.06    627.95 o 
  -9   5   4    69279.91    61623.50   2527.52 o 
  -8   5   4     3999.71     4163.14    656.84 o 
  -7   5   4    12145.16    12288.63    825.96 o 
  -6   5   4       96.16      569.13    863.11 o 
  -5   5   4     5309.55     5196.63   1098.16 o 
  -4   5   4     6484.02     7820.58   1242.70 o 
  -3   5   4     6484.24     5911.92   1135.33 o 
  -2   5   4     6884.26     5311.05   1138.81 o 
  -1   5   4   134356.73   139834.45   5839.42 o 
   0   5   4    11431.16    11704.46    845.21 o 
   1   5   4     9054.97     7655.91    747.59 o 
   2   5   4    97082.68    94385.23   2956.26 o 
   3   5   4     1042.95      743.86    801.42 o 
   4   5   4    89155.59    81805.83   4347.90 o 
   5   5   4      980.49     1876.34    857.01 o 
   6   5   4    34615.04    29835.96    983.53 o 
   7   5   4    56615.02    48810.39   1909.70 o 
   8   5   4      124.05      112.18    465.65 o 
   9   5   4    39449.57    40648.61    588.25 o 
  10   5   4    21363.49    19801.83    908.10 o 
  11   5   4    34527.93    34093.80   1348.28 o 
  12   5   4     3219.54     3552.14    515.99 o 
  13   5   4     3532.44     3012.80    484.07 o 
  14   5   4       52.13      771.29    389.79 o 
  15   5   4     1625.17     1827.37    452.99 o 
  16   5   4      446.74     1284.02    397.84 o 
  17   5   4     6725.60     6960.74    528.09 o 
 -17   6   4       24.81      779.54    367.45 o 
 -16   6   4     4488.45     4064.95    447.63 o 
 -15   6   4    37832.82    41011.25   1551.23 o 
 -14   6   4     4617.67     4420.44    506.38 o 
 -13   6   4    16792.01    16769.21    512.47 o 
 -12   6   4    56801.26    57816.34    997.23 o 
 -11   6   4     5787.06     4748.98    513.01 o 
 -10   6   4    42040.42    40657.90    715.28 o 
  -9   6   4     7257.21     6918.33    570.90 o 
  -8   6   4    26555.74    25665.17    939.10 o 
  -7   6   4     9141.65     8840.70    670.34 o 
  -6   6   4   133372.64   129801.45   1308.19 o 
  -5   6   4   107368.34    98252.54   3348.50 o 
  -4   6   4   120922.16   110656.27   5033.45 o 
  -3   6   4    24804.83    24283.63   1097.34 o 
  -2   6   4      488.98      585.25    973.01 o 
  -1   6   4    15575.43    15603.34   1033.37 o 
   0   6   4   113624.98   113139.18   4018.59 o 
   1   6   4     6851.16     6603.61    712.85 o 
   2   6   4    27096.81    28438.04    914.10 o 
   3   6   4   300085.88   293291.84  10551.35 o 
   4   6   4   126553.73   122458.45   6342.88 o 
   5   6   4     7403.80     7346.49    766.39 o 
   6   6   4    15975.50    14631.61    793.84 o 
   7   6   4     9942.00     9061.73    564.77 o 
   8   6   4    14801.63    14959.40    563.56 o 
   9   6   4     4526.95     4377.60    504.23 o 
  10   6   4    79932.88    82296.60   1866.73 o 
  11   6   4    45731.61    46111.36   1677.91 o 
  12   6   4    12511.51    12682.99    516.20 o 
  13   6   4      539.38      669.46    505.66 o 
  14   6   4     5004.62     4411.25    440.65 o 
  15   6   4      122.21      622.00    457.49 o 
  16   6   4     1794.94     2143.90    447.13 o 
  17   6   4     2131.73     1873.60    392.17 o 
 -16   7   4      612.54      269.36    370.40 o 
 -15   7   4     1255.95     1895.61    460.57 o 
 -14   7   4       20.83        9.50    464.81 o 
 -13   7   4    16750.62    17334.49    631.26 o 
 -12   7   4       24.22      476.52    467.15 o 
 -11   7   4       49.61      407.26    549.15 o 
 -10   7   4    16314.63    14741.96    587.85 o 
  -9   7   4   102998.67    98978.02   2136.10 o 
  -8   7   4    40891.57    36047.10   1171.71 o 
  -7   7   4     7916.40     8609.93    726.24 o 
  -6   7   4    18940.01    17104.68    746.76 o 
  -5   7   4    11010.10    10102.11    918.43 o 
  -4   7   4     9685.62     9334.23   1048.48 o 
  -3   7   4     4452.05     4836.76   1144.73 o 
  -2   7   4    58548.06    57059.60   1692.80 o 
  -1   7   4    35856.07    33731.08   1377.27 o 
   0   7   4    14433.40    14541.49   1032.59 o 
   1   7   4    18262.36    19340.42   1046.76 o 
   2   7   4     4953.24     5431.47   1011.55 o 
   3   7   4    37441.51    38137.80   1718.45 o 
   4   7   4     6714.56     5930.15    745.82 o 
   5   7   4    12840.64    11277.38    641.48 o 
   6   7   4    26000.81    24175.61    661.54 o 
   7   7   4    25505.40    23171.08    699.27 o 
   8   7   4     1475.54     1316.51    564.86 o 
   9   7   4      665.02     1140.34    511.98 o 
  10   7   4     8836.93     8123.41    498.22 o 
  11   7   4      691.03     1458.80    541.73 o 
  12   7   4     8344.28     8158.94    481.28 o 
  13   7   4      425.10     1243.83    490.66 o 
  14   7   4     1232.72     1120.19    488.47 o 
  15   7   4    35588.32    37240.53   1461.98 o 
  16   7   4     8131.92     8534.23    436.51 o 
 -16   8   4    14307.06    14280.08    621.14 o 
 -15   8   4     3860.47     3979.50    466.52 o 
 -14   8   4     1961.68     2108.86    475.95 o 
 -13   8   4    45317.27    43231.63   1779.25 o 
 -12   8   4     7251.60     6986.51    526.51 o 
 -11   8   4    10484.46     9884.78    598.77 o 
 -10   8   4     2102.39     2292.67    556.30 o 
  -9   8   4     1400.29     1519.20    585.13 o 
  -8   8   4     5180.16     4970.86    536.85 o 
  -7   8   4     6706.96     6445.52    673.93 o 
  -6   8   4    17879.45    16845.64    798.38 o 
  -5   8   4   108721.70   103773.60   2219.01 o 
  -4   8   4    41710.34    36629.67   1577.37 o 
  -3   8   4     1982.81      985.68    852.91 o 
  -2   8   4     1742.89     1759.93   1106.62 o 
  -1   8   4     5660.60     5605.90    964.17 o 
   0   8   4     3303.81     2276.15    864.90 o 
   1   8   4    22337.97    22191.27   1206.89 o 
   2   8   4    64431.02    59470.40   2585.93 o 
   3   8   4    91365.78    85832.63   3952.13 o 
   4   8   4    48236.05    44855.95   2211.63 o 
   5   8   4    19249.14    19201.77    682.12 o 
   6   8   4     2165.72     1915.93    540.67 o 
   7   8   4     8132.33     7877.54    539.13 o 
   8   8   4       78.21      159.12    564.12 o 
   9   8   4    18010.19    17061.22    544.30 o 
  10   8   4     8399.07     8758.07    518.68 o 
  11   8   4    60316.04    61423.25   2180.52 o 
  12   8   4     5991.64     6331.54    451.75 o 
  13   8   4      205.39      943.38    440.74 o 
  14   8   4     1715.35     1854.39    432.01 o 
  15   8   4      573.59      539.20    383.51 o 
  16   8   4       72.73     -178.79    366.43 o 
 -16   9   4      914.08      799.65    439.03 o 
 -15   9   4     2176.82     1953.92    414.89 o 
 -14   9   4     4961.95     5260.65    510.56 o 
 -13   9   4    12222.63    12111.20    500.92 o 
 -12   9   4    27124.71    25785.77    704.15 o 
 -11   9   4     1479.53     1293.54    583.71 o 
 -10   9   4     8293.28     8657.03    589.18 o 
  -9   9   4    31123.63    31470.17    662.67 o 
  -8   9   4    41101.61    38002.19    797.02 o 
  -7   9   4    11690.88    10328.65    607.69 o 
  -6   9   4    14107.45    13582.18    749.15 o 
  -5   9   4      142.94      366.93    726.66 o 
  -4   9   4     3022.62     2720.08    778.42 o 
  -3   9   4    13909.52    12112.22    682.29 o 
  -2   9   4    67546.27    57269.21   2046.57 o 
  -1   9   4    11883.95     9592.53    870.94 o 
   0   9   4    26523.40    20042.54    768.26 o 
   1   9   4    24837.85    22189.03    843.17 o 
   2   9   4     1539.13      871.33    742.54 o 
   3   9   4    56648.33    59509.96   1395.55 o 
   4   9   4     4208.49     3306.61    625.42 o 
   5   9   4     8891.34     8282.71    525.87 o 
   6   9   4    17521.47    15929.21    573.44 o 
   7   9   4    46466.91    43389.11   1744.60 o 
   8   9   4       74.83      291.31    545.27 o 
   9   9   4    10970.28    11746.29    535.12 o 
  10   9   4    56834.32    57724.02   2143.75 o 
  11   9   4    19844.09    20007.61    688.87 o 
  12   9   4    16432.44    17682.07    530.00 o 
  13   9   4      201.26       92.12    441.09 o 
  14   9   4     9249.94     9155.16    448.16 o 
  15   9   4    10414.48    10890.47    473.41 o 
  16   9   4       63.44      598.10    403.35 o 
 -15  10   4     1413.02     1652.07    417.83 o 
 -14  10   4     1754.98     2085.06    464.80 o 
 -13  10   4    13562.56    13207.00    535.90 o 
 -12  10   4     2294.23     2269.14    534.66 o 
 -11  10   4     1927.07     1858.95    559.78 o 
 -10  10   4     3312.52     3191.51    584.85 o 
  -9  10   4     3368.85     4124.31    654.06 o 
  -8  10   4      805.15     1181.80    677.38 o 
  -7  10   4     5035.37     4926.51    711.72 o 
  -6  10   4    52984.50    51059.06    952.88 o 
  -5  10   4     2942.92     3153.84    711.42 o 
  -4  10   4       65.13       42.38    659.62 o 
  -3  10   4    14441.46    11756.78    669.78 o 
  -2  10   4       14.17      431.01    814.44 o 
  -1  10   4     8701.17     6955.22    778.85 o 
   0  10   4     4986.86     4559.26    779.46 o 
   1  10   4    57550.79    57891.82    853.16 o 
   2  10   4    24209.42    20289.23    947.18 o 
   3  10   4     4176.55     3978.25    674.74 o 
   4  10   4       19.55       92.60    626.78 o 
   5  10   4     4716.65     5526.56    566.17 o 
   6  10   4     7908.55     7781.44    570.85 o 
   7  10   4       14.54        9.51    487.18 o 
   8  10   4     2386.66     2661.22    539.04 o 
   9  10   4     5100.11     5344.48    524.69 o 
  10  10   4    13867.51    13360.22    604.01 o 
  11  10   4    17871.46    17707.59    753.23 o 
  12  10   4     2963.78     3112.05    435.14 o 
  13  10   4      117.98     -154.72    482.92 o 
  14  10   4      127.34      372.92    403.61 o 
  15  10   4      431.23      602.99    439.97 o 
 -15  11   4        3.43      564.48    452.96 o 
 -14  11   4      341.92      741.04    457.23 o 
 -13  11   4     1239.99      977.29    480.37 o 
 -12  11   4    19336.08    19275.62    624.52 o 
 -11  11   4     6419.57     6144.40    504.90 o 
 -10  11   4    61270.43    60288.42   1527.24 o 
  -9  11   4      169.62      490.68    516.63 o 
  -8  11   4       25.25      666.29    651.84 o 
  -7  11   4    33565.23    33780.82    766.21 o 
  -6  11   4      603.68     1076.75    604.11 o 
  -5  11   4      161.06      388.51    668.09 o 
  -4  11   4     1719.31     1328.40    685.19 o 
  -3  11   4    14657.81    11844.58    572.55 o 
  -2  11   4    44799.74    40515.28   1580.87 o 
  -1  11   4    15223.82    12900.32    718.66 o 
   0  11   4      240.75      357.53    596.15 o 
   1  11   4      585.61      528.24    552.34 o 
   2  11   4    10091.43    10730.94    666.77 o 
   3  11   4     1865.06     1582.39    593.83 o 
   4  11   4     7224.25     7279.30    642.29 o 
   5  11   4    21460.82    19632.77    978.91 o 
   6  11   4    20569.65    18576.95    537.81 o 
   7  11   4    19471.09    20233.75    856.62 o 
   8  11   4       25.91     -152.93    584.37 o 
   9  11   4      288.11      457.82    554.92 o 
  10  11   4    23348.20    22794.58    605.86 o 
  11  11   4     5170.03     4952.45    434.85 o 
  12  11   4     1574.20     1883.90    413.96 o 
  13  11   4       62.40      -32.58    425.78 o 
  14  11   4    41031.70    43726.18    880.27 o 
  15  11   4      303.53      324.88    384.53 o 
 -14  12   4      130.80       35.43    502.32 o 
 -13  12   4     1654.30     1994.56    474.60 o 
 -12  12   4     6727.34     6791.40    511.84 o 
 -11  12   4    60801.18    57077.52   1928.40 o 
 -10  12   4     9411.28     9109.40    551.98 o 
  -9  12   4     1244.12     1300.57    519.46 o 
  -8  12   4     9563.15     9130.55    673.68 o 
  -7  12   4    36202.00    37008.90    745.72 o 
  -6  12   4    69854.42    62531.77   3261.97 o 
  -5  12   4    20400.85    19595.85    716.76 o 
  -4  12   4      564.68      936.65    579.65 o 
  -3  12   4    18183.28    17719.41    708.66 o 
  -2  12   4     4196.54     3407.71    566.59 o 
  -1  12   4    41842.59    38147.10   1651.11 o 
   0  12   4    21388.75    21769.61    891.76 o 
   1  12   4    20547.21    20485.77    966.01 o 
   2  12   4     2187.57     2112.87    638.88 o 
   3  12   4    28451.80    24936.65    718.56 o 
   4  12   4     9582.08     9538.09    598.65 o 
   5  12   4     7331.74     7339.63    580.35 o 
   6  12   4       50.84      786.25    556.15 o 
   7  12   4    15106.61    14905.60    569.29 o 
   8  12   4     3958.38     4517.44    582.20 o 
   9  12   4    35803.86    36154.02   1535.59 o 
  10  12   4     2661.18     2547.54    466.15 o 
  11  12   4     6237.33     5816.79    477.90 o 
  12  12   4     4513.25     4363.57    445.50 o 
  13  12   4     3073.96     3000.50    407.05 o 
  14  12   4     1676.95     1922.78    408.47 o 
 -14  13   4     3280.47     3354.81    930.37 o 
 -13  13   4        7.73      295.37    472.77 o 
 -12  13   4      766.99      692.20    560.76 o 
 -11  13   4    13441.77    12060.38    570.02 o 
 -10  13   4    23295.49    21548.14    583.67 o 
  -9  13   4     1708.15     1930.71    581.53 o 
  -8  13   4     5353.58     6010.27    594.04 o 
  -7  13   4    17537.88    16619.23    622.03 o 
  -6  13   4     5942.89     5079.84    578.62 o 
  -5  13   4     8089.85     8103.00    679.20 o 
  -4  13   4     5207.59     5615.48    639.14 o 
  -3  13   4       36.56     1009.71    680.76 o 
  -2  13   4    36853.08    36738.76   1144.39 o 
  -1  13   4      362.82       82.30    668.95 o 
   0  13   4    16550.20    15532.11    691.30 o 
   1  13   4    39691.84    39264.38   1410.22 o 
   2  13   4    35202.77    34089.14    854.27 o 
   3  13   4     8375.18     7016.59    510.16 o 
   4  13   4    16087.21    15821.61    761.46 o 
   5  13   4    75653.04    69686.66   3496.08 o 
   6  13   4       70.08      535.47    533.56 o 
   7  13   4    16689.83    15364.83    657.71 o 
   8  13   4     1983.88     2362.34    531.37 o 
   9  13   4    15137.65    16204.81    561.77 o 
  10  13   4     1082.39     1487.30    448.76 o 
  11  13   4     1913.68     2010.61    444.62 o 
  12  13   4     8131.77     7886.63    475.27 o 
  13  13   4      690.28     1110.03    468.38 o 
  14  13   4    10641.23    10782.19    674.24 o 
 -13  14   4    13639.34    12609.11    673.32 o 
 -12  14   4     1930.98     2139.83    560.74 o 
 -11  14   4    64632.40    58488.63   2696.11 o 
 -10  14   4      811.03      688.74    485.08 o 
  -9  14   4     1175.64     1112.03    517.31 o 
  -8  14   4     5185.20     5104.65    547.95 o 
  -7  14   4     5077.40     5615.68    632.81 o 
  -6  14   4      831.84     1164.76    529.07 o 
  -5  14   4     2062.42     2341.48    630.24 o 
  -4  14   4    16153.93    15878.64    880.65 o 
  -3  14   4    11170.22    10774.54    596.21 o 
  -2  14   4     1213.20     1267.31    625.07 o 
  -1  14   4    48425.10    51238.83   1435.66 o 
   0  14   4     7464.96     8138.05    665.52 o 
   1  14   4      793.40     1552.69    604.82 o 
   2  14   4      707.43     1091.58    574.23 o 
   3  14   4    25276.01    21692.69   1098.13 o 
   4  14   4     1548.05     1587.42    561.38 o 
   5  14   4       26.07      431.24    525.97 o 
   6  14   4     7263.57     6764.99    500.51 o 
   7  14   4     3655.24     4110.72    538.31 o 
   8  14   4        3.88      546.37    531.49 o 
   9  14   4    18114.86    18689.52    634.90 o 
  10  14   4      904.89     1279.59    432.70 o 
  11  14   4    10020.18    10051.35    513.31 o 
  12  14   4    10765.88    10141.65    694.07 o 
  13  14   4     9453.43     8595.70    565.22 o 
 -12  15   4    23667.51    25157.27   1180.42 o 
 -11  15   4      509.65      577.92    557.44 o 
 -10  15   4      492.34      971.15    574.63 o 
  -9  15   4     1468.42     1780.16    546.18 o 
  -8  15   4     3576.04     3864.30    511.99 o 
  -7  15   4    20330.49    20037.25    637.40 o 
  -6  15   4        4.58      310.86    521.72 o 
  -5  15   4    15302.28    16272.02    623.57 o 
  -4  15   4    11942.07    12186.29    629.99 o 
  -3  15   4      491.92      728.09    543.79 o 
  -2  15   4    24476.44    24976.32    948.56 o 
  -1  15   4     2222.16     2601.88    510.49 o 
   0  15   4    10887.58    12838.57    648.43 o 
   1  15   4     6924.33     7700.34    618.11 o 
   2  15   4     8857.55     9531.28    626.91 o 
   3  15   4      415.65      875.29    545.24 o 
   4  15   4       80.71      710.12    507.10 o 
   5  15   4    28288.57    29162.46    621.73 o 
   6  15   4    33764.68    33702.34   1548.36 o 
   7  15   4    24295.33    21519.81   1218.23 o 
   8  15   4      661.61      977.52    474.07 o 
   9  15   4     8133.56     9191.74    545.50 o 
  10  15   4      313.05      651.44    467.77 o 
  11  15   4       44.24      445.22    402.06 o 
  12  15   4       63.01      266.00    489.01 o 
 -11  16   4     1026.04      974.37    505.06 o 
 -10  16   4     2061.73     2311.60    548.26 o 
  -9  16   4     1961.73     2317.28    555.73 o 
  -8  16   4    31732.53    31397.11   1676.28 o 
  -7  16   4     6318.07     6272.42    521.52 o 
  -6  16   4    21112.97    21018.88   1094.95 o 
  -5  16   4     2142.62     2491.15    564.60 o 
  -4  16   4    30618.14    31194.45   1413.64 o 
  -3  16   4    15171.93    15884.14    757.71 o 
  -2  16   4      457.08      503.06    611.57 o 
  -1  16   4     4332.93     4675.06    551.03 o 
   0  16   4     2092.51     2443.36    565.51 o 
   1  16   4     1197.05     1281.99    532.77 o 
   2  16   4     2315.84     2533.54    490.03 o 
   3  16   4     4955.63     4725.34    577.32 o 
   4  16   4     4747.50     4556.99    530.77 o 
   5  16   4      226.84      111.99    551.82 o 
   6  16   4    15057.21    14404.98    905.21 o 
   7  16   4     3389.24     3286.91    462.11 o 
   8  16   4       67.60      630.81    475.44 o 
   9  16   4       84.57      624.85    508.49 o 
  10  16   4     1693.22     2484.41    449.00 o 
  11  16   4      437.77      485.49    426.45 o 
 -10  17   4     2095.62     1951.77    474.24 o 
  -9  17   4       34.03       84.11    465.21 o 
  -8  17   4      960.62     1091.74    466.49 o 
  -7  17   4     8385.46     9112.98    539.18 o 
  -6  17   4      314.94      433.46    506.79 o 
  -5  17   4     3414.15     3305.49    575.52 o 
  -4  17   4      470.94      797.24    525.44 o 
  -3  17   4     4830.34     5041.55    549.76 o 
  -2  17   4      525.42      318.37    465.45 o 
  -1  17   4    15943.91    14749.95    606.47 o 
   0  17   4     2698.24     2810.56    516.94 o 
   1  17   4      913.40      686.97    497.50 o 
   2  17   4     2214.33     2387.08    489.76 o 
   3  17   4    15566.43    17110.28    610.64 o 
   4  17   4      227.20     1096.97    495.32 o 
   5  17   4     2065.75     2146.46    515.45 o 
   6  17   4    16587.90    15030.77    571.58 o 
   7  17   4       86.17      994.22    431.02 o 
   8  17   4      751.40      910.08    472.22 o 
   9  17   4     3443.44     4459.74    474.46 o 
  10  17   4      442.82      731.21    493.03 o 
  -9  18   4     4557.28     5040.09    788.24 o 
  -8  18   4     1981.59     1989.98    426.89 o 
  -7  18   4     2159.32     1903.50    432.25 o 
  -6  18   4     1165.44     1673.32    476.91 o 
  -5  18   4    10401.64    10558.53    543.78 o 
  -4  18   4      304.58      686.84    542.19 o 
  -3  18   4     9230.49     8858.95    478.26 o 
  -2  18   4     2217.92     2450.12    537.72 o 
  -1  18   4     1137.14     1555.85    455.78 o 
   0  18   4     1130.06     1312.46    478.95 o 
   1  18   4      639.10      731.52    471.97 o 
   2  18   4    17979.64    17189.03    638.98 o 
   3  18   4       14.53      610.08    526.32 o 
   4  18   4      737.26      577.42    501.27 o 
   5  18   4     4544.64     4482.55    466.17 o 
   6  18   4    13260.11    12705.56    689.93 o 
   7  18   4     6100.00     6578.19    454.00 o 
   8  18   4      624.80      886.27    445.64 o 
   9  18   4    10871.36     9892.29    705.62 o 
  -7  19   4      384.53      327.67    475.34 o 
  -6  19   4     7334.75     7903.93    524.29 o 
  -5  19   4      766.30     1044.40    530.66 o 
  -4  19   4      405.99      610.14    434.72 o 
  -3  19   4     4081.56     4761.35    514.96 o 
  -2  19   4     7481.00     9332.71    528.70 o 
  -1  19   4     6488.04     6682.14    499.08 o 
   0  19   4      261.74      648.51    433.62 o 
   1  19   4      743.60      924.06    505.83 o 
   2  19   4     2190.21     2311.05    490.63 o 
   3  19   4     3125.44     3175.11    442.89 o 
   4  19   4     4227.22     4690.79    487.66 o 
   5  19   4     7757.49     8205.61    497.95 o 
   6  19   4      184.93      749.78    457.97 o 
   7  19   4     4940.43     5438.30    458.63 o 
  -5  20   4     7184.70     6839.68    523.80 o 
  -4  20   4     7509.93     8176.83    492.17 o 
  -3  20   4        0.92      143.69    491.48 o 
  -2  20   4     8389.22     9350.07    484.86 o 
  -1  20   4       47.32      -61.47    454.30 o 
   0  20   4       68.98      318.57    473.58 o 
   1  20   4     1460.41     1901.28    500.30 o 
   2  20   4    21059.76    20609.51    913.01 o 
   3  20   4     3192.52     3677.34    457.14 o 
   4  20   4     3853.91     4636.15    513.32 o 
   5  20   4     5370.06     5635.56    492.65 o 
 -17   0   5    11622.56    11943.04   1122.65 o 
 -15   0   5    14824.81    14187.53    774.17 o 
 -13   0   5    29270.00    30698.02    905.32 o 
 -11   0   5     1319.77     1179.99    762.91 o 
  -9   0   5   130934.91   135183.30   1237.97 o 
  -7   0   5     2578.96     3057.43   1247.01 o 
  -5   0   5     8359.61     8902.80   1428.60 o 
  -3   0   5    13042.78    11009.50   1811.38 o 
  -1   0   5   174643.02   247450.89   3189.70 o 
   1   0   5   106430.10   138660.02   2554.45 o 
   3   0   5   203425.56   205109.25  10286.71 o 
   5   0   5     2506.19     2301.05    715.20 o 
   7   0   5   168356.94   178584.34   1392.75 o 
   9   0   5      906.99     1421.05    710.07 o 
  11   0   5     9639.33     9935.13    734.06 o 
  13   0   5    26127.41    28984.12    758.57 o 
  15   0   5     4606.34     3856.96    530.30 o 
  17   0   5    21545.27    21234.47   1139.46 o 
 -17   1   5    17126.73    15113.68    484.50 o 
 -16   1   5      838.78     1379.29    454.43 o 
 -15   1   5      438.04     1169.97    535.52 o 
 -14   1   5        5.51      180.58    507.59 o 
 -13   1   5    89055.66    88642.76   1669.78 o 
 -12   1   5    20651.77    21181.20    632.82 o 
 -11   1   5    45747.91    46680.32    668.61 o 
 -10   1   5    12951.81    12923.47    564.61 o 
  -9   1   5     2277.44     2416.95    609.68 o 
  -8   1   5     3024.74     3154.91    719.79 o 
  -7   1   5     6375.77     5661.70    807.99 o 
  -6   1   5    55135.52    58022.64   1112.34 o 
  -5   1   5    23817.50    26546.38    965.79 o 
  -4   1   5    92226.15    98255.36   1800.53 o 
  -3   1   5   230123.70   266886.28   3361.56 o 
  -2   1   5     2046.57     1995.76   1431.38 o 
  -1   1   5   126520.20   170815.13   1822.81 o 
   0   1   5      281.04     1611.78   1150.88 o 
   1   1   5     6574.83     7961.29   1233.87 o 
   2   1   5     1089.35     1218.58   1164.14 o 
   3   1   5   667448.25   838059.31   4942.49 o 
   4   1   5    41192.64    42888.31   1822.53 o 
   5   1   5    19402.78    20331.23    710.24 o 
   6   1   5    43724.03    41870.23   1484.01 o 
   7   1   5   209441.08   205651.97   6690.56 o 
   8   1   5       64.37      265.24    503.79 o 
   9   1   5    43240.30    40124.37   2082.92 o 
  10   1   5    10789.76     9981.43    495.97 o 
  11   1   5   136231.75   141325.83   1481.66 o 
  12   1   5     1164.02      884.30    456.19 o 
  13   1   5      124.81      318.53    445.39 o 
  14   1   5     2137.66     2208.92    431.44 o 
  15   1   5       13.65      356.48    434.43 o 
  16   1   5     6841.95     6517.02    397.20 o 
  17   1   5      243.78      397.89    401.22 o 
 -17   2   5     4120.96     4453.70    485.57 o 
 -16   2   5      187.92      608.81    490.16 o 
 -15   2   5     8869.08     9406.82    513.37 o 
 -14   2   5    10117.52    10398.20    542.17 o 
 -13   2   5     2354.72     2687.33    543.06 o 
 -12   2   5    36720.00    37997.72    654.29 o 
 -11   2   5    12947.14    13354.19    627.99 o 
 -10   2   5    25492.50    27726.66    677.02 o 
  -9   2   5    49270.93    51266.66    706.43 o 
  -8   2   5    21188.00    20871.85    770.96 o 
  -7   2   5     1231.81      858.15    878.77 o 
  -6   2   5    37984.52    39074.02   1088.84 o 
  -5   2   5    18262.03    20646.88    999.54 o 
  -4   2   5     2481.85     2037.44    910.99 o 
  -3   2   5     4374.41     3771.53   1223.18 o 
  -2   2   5     2728.61     1252.42   1263.21 o 
  -1   2   5    19129.99    20703.55   1259.60 o 
   0   2   5     3780.48     4084.62   1272.29 o 
   1   2   5     2997.76     1842.75   1024.28 o 
   2   2   5     4078.94      809.80    839.45 o 
   3   2   5   272778.66   309032.31   8395.83 o 
   4   2   5       36.71     2543.63    933.11 o 
   5   2   5    23832.16    27584.55    791.38 o 
   6   2   5     7460.57     7041.32    685.79 o 
   7   2   5    55218.04    51447.96   1898.57 o 
   8   2   5     3401.38     3564.59    492.28 o 
   9   2   5     1457.36     1763.34    502.10 o 
  10   2   5      158.23      249.51    441.81 o 
  11   2   5       75.88      224.00    432.48 o 
  12   2   5    17007.44    16499.67    544.37 o 
  13   2   5    12607.98    13635.32    505.89 o 
  14   2   5    50032.87    49086.66   1602.58 o 
  15   2   5     3204.57     3601.67    438.89 o 
  16   2   5     2508.65     2140.37    392.38 o 
  17   2   5    13797.72    13054.49    601.94 o 
 -17   3   5      368.14      449.07    458.15 o 
 -16   3   5     7709.36     8324.13    472.75 o 
 -15   3   5    12806.38    12188.07    499.58 o 
 -14   3   5       29.60      680.33    522.02 o 
 -13   3   5    18975.64    19002.46    545.77 o 
 -12   3   5    46616.03    46057.49    638.11 o 
 -11   3   5     5978.09     5969.59    607.21 o 
 -10   3   5    27446.48    26758.46    617.49 o 
  -9   3   5    18036.71    18378.90    637.35 o 
  -8   3   5     2977.98     3406.01    673.83 o 
  -7   3   5     8468.70     7750.40    756.51 o 
  -6   3   5   185319.09   190048.48   2231.08 o 
  -5   3   5     1488.30     2132.71   1112.40 o 
  -4   3   5   127865.57   127768.75   2816.85 o 
  -3   3   5    81889.52    87180.98   1650.48 o 
  -2   3   5      313.14     -105.30   1391.08 o 
  -1   3   5   133980.22   154739.22   3403.18 o 
   0   3   5    25697.09    26214.31    982.16 o 
   1   3   5    76947.59    84030.04   3663.85 o 
   2   3   5    12511.62    12281.08    816.32 o 
   3   3   5   172785.69   179918.73   6517.96 o 
   4   3   5    18727.02    17733.17    662.15 o 
   5   3   5     1812.85     2058.98    832.56 o 
   6   3   5    82170.94    85161.65    911.51 o 
   7   3   5    24261.85    24744.61    656.93 o 
   8   3   5      455.67      535.09    576.56 o 
   9   3   5    28883.08    27607.03    697.77 o 
  10   3   5   110587.52   113733.21   2369.84 o 
  11   3   5     2329.39     2078.91    416.36 o 
  12   3   5        9.09      146.60    450.32 o 
  13   3   5     4593.21     4746.14    475.67 o 
  14   3   5    15893.63    15262.07    805.13 o 
  15   3   5      439.28      738.60    473.57 o 
  16   3   5    15084.33    15741.28    542.29 o 
  17   3   5      216.64       -4.81    424.94 o 
 -17   4   5      387.10      184.29    429.39 o 
 -16   4   5     7237.17     6403.12    435.91 o 
 -15   4   5     1538.86     1431.96    495.80 o 
 -14   4   5    19877.31    19778.97    606.98 o 
 -13   4   5    12634.17    12391.09    517.11 o 
 -12   4   5    28575.92    28496.16    586.14 o 
 -11   4   5   116727.95   119061.32   1140.77 o 
 -10   4   5    22889.67    23393.57    650.79 o 
  -9   4   5      126.76      634.55    639.02 o 
  -8   4   5    63016.96    63203.23    811.99 o 
  -7   4   5    17240.13    17414.66    756.37 o 
  -6   4   5    41574.69    37629.63   1533.63 o 
  -5   4   5    78549.11    74527.39   3366.93 o 
  -4   4   5     4080.00     4603.23   1253.87 o 
  -3   4   5     6635.28     5537.85   1236.80 o 
  -2   4   5    42284.39    45275.46   1523.26 o 
  -1   4   5     1242.93      725.76   1004.73 o 
   0   4   5    12672.74    14688.21   1097.40 o 
   1   4   5    35078.42    38871.62    992.06 o 
   2   4   5     5483.06     4709.00    725.08 o 
   3   4   5     4008.79     3346.55    568.70 o 
   4   4   5     1063.28     2003.05    742.16 o 
   5   4   5   183074.48   190121.45   4242.07 o 
   6   4   5      412.14      874.19    654.97 o 
   7   4   5      649.61      686.88    559.07 o 
   8   4   5     3275.28     2928.02    529.92 o 
   9   4   5    22643.48    23306.30    555.17 o 
  10   4   5     8658.56     8403.20    452.09 o 
  11   4   5     3158.13     3500.39    461.67 o 
  12   4   5     1658.73     2075.56    448.02 o 
  13   4   5      494.42      860.64    416.65 o 
  14   4   5    20116.47    21569.38    511.64 o 
  15   4   5       27.99      335.93    369.49 o 
  16   4   5     1192.14     1231.28    421.97 o 
  17   4   5      129.13      600.75    417.63 o 
 -17   5   5      463.50      937.57    435.08 o 
 -16   5   5    13271.72    12815.26    533.18 o 
 -15   5   5    10615.20    10657.89    535.56 o 
 -14   5   5     3105.06     2837.61    463.12 o 
 -13   5   5      678.84     1069.22    510.49 o 
 -12   5   5    14188.71    14190.37    582.05 o 
 -11   5   5    30993.40    31091.90    714.89 o 
 -10   5   5     8819.10     9170.14    617.25 o 
  -9   5   5    12235.25    12509.85    628.50 o 
  -8   5   5    14747.70    14381.79    721.21 o 
  -7   5   5      912.45      952.50    715.10 o 
  -6   5   5    11934.37    11068.45   1009.02 o 
  -5   5   5    20088.12    20323.96   1260.18 o 
  -4   5   5    14908.93    16442.13   1587.94 o 
  -3   5   5    27621.69    28662.75   1538.31 o 
  -2   5   5    35232.45    38390.94   1166.89 o 
  -1   5   5    75412.23    79647.94   3434.36 o 
   0   5   5    18746.91    17075.98    824.69 o 
   1   5   5     3498.96     2308.66    617.68 o 
   2   5   5   177546.50   198976.14   4773.98 o 
   3   5   5     5388.39     6543.75    686.13 o 
   4   5   5    39696.65    38039.63   1301.21 o 
   5   5   5    11698.91    12286.92    770.80 o 
   6   5   5    17992.85    18291.23    738.62 o 
   7   5   5     2885.02     2573.07    514.39 o 
   8   5   5     2997.15     3117.13    481.40 o 
   9   5   5   101773.04   103722.95   1341.20 o 
  10   5   5    37505.76    35409.85   1345.70 o 
  11   5   5    26716.18    24148.71    928.77 o 
  12   5   5     1642.17     2327.67    442.72 o 
  13   5   5    10972.38    10772.09    495.65 o 
  14   5   5     1094.97     1193.13    384.08 o 
  15   5   5     1175.31     1574.84    476.60 o 
  16   5   5     1086.31      938.23    396.71 o 
  17   5   5      161.71      305.08    417.96 o 
 -17   6   5     7413.18     7145.58    622.55 o 
 -16   6   5    18705.06    18896.06    725.34 o 
 -15   6   5     9669.39     9410.47    486.79 o 
 -14   6   5     3498.28     3318.64    461.85 o 
 -13   6   5    11173.97    11158.59    571.93 o 
 -12   6   5     2748.00     2730.66    542.13 o 
 -11   6   5   107068.18   106087.80   2401.30 o 
 -10   6   5       31.21       45.36    548.26 o 
  -9   6   5    16387.14    16403.29    651.04 o 
  -8   6   5    16527.06    16965.90    722.88 o 
  -7   6   5     2611.25     2798.67    724.20 o 
  -6   6   5     3440.91     3075.82    810.40 o 
  -5   6   5   105578.03    94803.97   4444.54 o 
  -4   6   5     3473.14     3419.95   1140.79 o 
  -3   6   5     9594.46     8398.64   1076.83 o 
  -2   6   5    91630.16    84593.08   3353.16 o 
  -1   6   5   119008.30   122663.91   3623.57 o 
   0   6   5    32876.54    31478.88   1441.68 o 
   1   6   5     2373.69     2988.87    876.27 o 
   2   6   5    30645.26    30403.20   1592.71 o 
   3   6   5    14919.57    12547.31    807.79 o 
   4   6   5    11532.73     9418.79    740.14 o 
   5   6   5   176507.41   165082.95   6849.30 o 
   6   6   5      527.82      500.06    581.07 o 
   7   6   5    33039.08    34204.94    623.65 o 
   8   6   5     2014.20     2267.51    461.85 o 
   9   6   5     2508.18     2780.07    461.04 o 
  10   6   5    14654.19    14463.61    571.91 o 
  11   6   5     8121.46     8797.35    542.70 o 
  12   6   5     1123.78     1230.27    497.56 o 
  13   6   5     5162.49     5069.10    430.03 o 
  14   6   5     1169.40      999.40    484.73 o 
  15   6   5     1067.58     1422.84    417.36 o 
  16   6   5    33468.15    33225.74   1120.15 o 
  17   6   5    15180.09    15104.63   1098.09 o 
 -16   7   5       48.51      149.03    503.62 o 
 -15   7   5      276.04      739.91    482.28 o 
 -14   7   5     2354.70     2206.27    463.10 o 
 -13   7   5      287.68      395.68    527.47 o 
 -12   7   5     2474.08     2643.65    557.55 o 
 -11   7   5    13706.15    14032.81    573.32 o 
 -10   7   5     5486.33     5178.68    550.73 o 
  -9   7   5     4256.15     4128.45    572.24 o 
  -8   7   5    38499.78    37154.17    916.66 o 
  -7   7   5    30286.09    27498.58    764.08 o 
  -6   7   5    47410.82    43970.22   1095.32 o 
  -5   7   5     1072.50     1422.69    895.48 o 
  -4   7   5    67739.95    65409.70   1737.40 o 
  -3   7   5    89675.96    79738.40   3327.50 o 
  -2   7   5    12513.55    10770.79   1011.99 o 
  -1   7   5      191.84      570.38   1178.42 o 
   0   7   5       43.57     1204.87   1066.58 o 
   1   7   5   144782.63   144193.70   5638.98 o 
   2   7   5    82567.26    83319.81   3498.68 o 
   3   7   5   108376.60   107603.23   2798.60 o 
   4   7   5   142554.61   145159.67   3677.99 o 
   5   7   5     2166.89     2297.34    657.89 o 
   6   7   5      285.29      275.58    602.53 o 
   7   7   5     7147.73     7267.18    583.27 o 
   8   7   5    22563.16    20344.95   1137.02 o 
   9   7   5      940.78      986.17    482.23 o 
  10   7   5     9202.36     8639.43    436.36 o 
  11   7   5     1437.16     1714.77    523.07 o 
  12   7   5    43746.29    43779.04   1714.64 o 
  13   7   5    13184.35    13973.57    512.50 o 
  14   7   5     6614.06     6552.35    491.85 o 
  15   7   5      365.41      577.03    453.30 o 
  16   7   5     2645.77     2928.73    458.14 o 
 -16   8   5     7189.18     7134.85    439.60 o 
 -15   8   5    33006.87    30904.41   1230.24 o 
 -14   8   5     5722.09     5734.36    552.95 o 
 -13   8   5       10.09     -114.71    477.30 o 
 -12   8   5    34344.96    34766.27    838.98 o 
 -11   8   5     5325.82     5983.01    631.27 o 
 -10   8   5    12283.79    11743.47    616.73 o 
  -9   8   5     3747.72     4272.83    631.05 o 
  -8   8   5       18.18      514.43    609.54 o 
  -7   8   5     5007.26     5017.29    661.29 o 
  -6   8   5     2338.16     1797.88    650.84 o 
  -5   8   5    28819.10    25272.67   1134.28 o 
  -4   8   5     4534.10     3662.77    690.41 o 
  -3   8   5     5616.41     3997.37    767.88 o 
  -2   8   5    29064.10    27591.76   1293.95 o 
  -1   8   5   211363.11   177643.00   7240.16 o 
   0   8   5     2482.77     2426.99    820.68 o 
   1   8   5    21382.55    18954.71    872.43 o 
   2   8   5    23361.46    21266.50    841.25 o 
   3   8   5      789.49      647.83    807.58 o 
   4   8   5    39914.67    36863.52   1334.12 o 
   5   8   5    31418.76    30576.67   1355.71 o 
   6   8   5     6512.58     6250.58    495.03 o 
   7   8   5    15757.12    16608.31    557.11 o 
   8   8   5    18794.12    17912.19    798.57 o 
   9   8   5     1199.07     1795.32    522.73 o 
  10   8   5      222.13      288.01    447.78 o 
  11   8   5    24330.66    26998.39    594.28 o 
  12   8   5      617.47      724.70    503.33 o 
  13   8   5     5076.65     5419.26    481.24 o 
  14   8   5      134.08      572.32    435.05 o 
  15   8   5       11.05      -23.20    399.61 o 
  16   8   5    19434.45    19682.02   1189.94 o 
 -16   9   5     6439.13     6502.40    663.52 o 
 -15   9   5    11678.83    11627.31    688.05 o 
 -14   9   5     2587.21     2821.97    515.21 o 
 -13   9   5      345.79      876.44    523.45 o 
 -12   9   5     2866.04     2852.53    583.34 o 
 -11   9   5    13638.16    14900.48    648.33 o 
 -10   9   5     3651.20     3055.56    562.00 o 
  -9   9   5     1518.49     1649.53    608.50 o 
  -8   9   5      539.07      906.35    584.52 o 
  -7   9   5     1700.66     1874.92    671.67 o 
  -6   9   5       33.67      179.21    751.44 o 
  -5   9   5    16308.16    13457.46    655.40 o 
  -4   9   5      866.13      782.52    778.39 o 
  -3   9   5    25480.59    21914.10    735.65 o 
  -2   9   5    31194.11    29778.04    945.61 o 
  -1   9   5    13632.97    12344.07    900.21 o 
   0   9   5    35122.49    30151.14   1057.99 o 
   1   9   5    84154.74    72298.66   3350.34 o 
   2   9   5    10854.48    10871.36    795.78 o 
   3   9   5    49313.27    52174.66    869.71 o 
   4   9   5    28737.41    25244.08   1158.99 o 
   5   9   5    14103.00    13855.05    603.01 o 
   6   9   5        7.93       87.04    538.89 o 
   7   9   5     7104.89     7749.88    548.49 o 
   8   9   5    32711.31    29226.75    915.63 o 
   9   9   5    47750.28    43692.58   2076.54 o 
  10   9   5    31852.25    33784.70    593.72 o 
  11   9   5    24970.92    25755.50    713.23 o 
  12   9   5    27962.29    30707.82    548.55 o 
  13   9   5     5900.14     5586.17    408.17 o 
  14   9   5     3326.51     3652.96    409.07 o 
  15   9   5    10325.93    10362.73    449.33 o 
  16   9   5     1847.31     1937.20    422.47 o 
 -15  10   5     6346.03     6753.61    512.73 o 
 -14  10   5     6580.58     5954.23    485.77 o 
 -13  10   5     8199.22     7716.86    565.02 o 
 -12  10   5     6391.31     6468.99    604.02 o 
 -11  10   5    17507.73    15158.24    585.71 o 
 -10  10   5      207.49      -76.89    643.79 o 
  -9  10   5       32.53      261.44    705.48 o 
  -8  10   5     1165.88     1374.19    652.95 o 
  -7  10   5    22214.49    22061.71    751.06 o 
  -6  10   5      382.64      518.41    649.82 o 
  -5  10   5     2242.59     1835.14    722.11 o 
  -4  10   5    10128.48    10421.29    752.45 o 
  -3  10   5      595.10     1342.32    718.43 o 
  -2  10   5     5372.78     4069.10    664.57 o 
  -1  10   5    48307.10    46155.30   1512.60 o 
   0  10   5     4276.57     3371.14    584.53 o 
   1  10   5    16042.51    15117.38    743.35 o 
   2  10   5       74.57     -244.49    645.84 o 
   3  10   5       42.71      285.21    549.39 o 
   4  10   5     1405.60     1926.29    618.61 o 
   5  10   5       92.49      267.33    502.18 o 
   6  10   5       13.61     -342.85    591.46 o 
   7  10   5    10701.15    10338.08    531.83 o 
   8  10   5    28826.85    30413.50    720.20 o 
   9  10   5      117.82      220.71    498.63 o 
  10  10   5     3413.90     3782.01    459.53 o 
  11  10   5     5827.03     5762.89    429.26 o 
  12  10   5       17.43      497.82    471.45 o 
  13  10   5     1741.43     1919.47    436.38 o 
  14  10   5        4.72      421.94    439.63 o 
  15  10   5     5450.80     4873.13    390.57 o 
 -15  11   5    10627.23     9977.83    485.28 o 
 -14  11   5     2951.74     3488.10    480.14 o 
 -13  11   5     3670.52     4062.06    491.77 o 
 -12  11   5     3502.36     3635.87    616.21 o 
 -11  11   5    23217.37    24006.74   1053.54 o 
 -10  11   5     4672.86     5341.11    640.06 o 
  -9  11   5     8941.86     8661.49    635.38 o 
  -8  11   5     7379.54     7062.27    630.23 o 
  -7  11   5    54314.30    50280.69   1321.84 o 
  -6  11   5    10744.74    11343.79    654.43 o 
  -5  11   5    53936.57    52162.23   1570.20 o 
  -4  11   5    11743.29    11304.11    645.83 o 
  -3  11   5      455.21      340.91    617.18 o 
  -2  11   5     9435.35     9015.96    763.74 o 
  -1  11   5    21210.76    22715.23    717.26 o 
   0  11   5     4554.56     4935.70    658.46 o 
   1  11   5     1403.49     1995.53    628.87 o 
   2  11   5    26732.00    23633.57    886.34 o 
   3  11   5     5918.77     6206.39    632.14 o 
   4  11   5    15734.75    15467.22    815.06 o 
   5  11   5    47351.86    43384.89   2549.01 o 
   6  11   5     1025.63     1229.18    582.66 o 
   7  11   5     5299.35     5106.69    499.59 o 
   8  11   5      103.99      362.08    467.75 o 
   9  11   5    45249.39    47125.15   1025.02 o 
  10  11   5      155.33      563.76    472.29 o 
  11  11   5    10099.87     9806.35    524.84 o 
  12  11   5      124.71      427.07    407.07 o 
  13  11   5     7570.75     7747.47    497.55 o 
  14  11   5     2335.43     2321.69    407.52 o 
  15  11   5    12329.82    12564.74    480.82 o 
 -14  12   5       86.54      344.17    523.87 o 
 -13  12   5      121.35      243.07    502.42 o 
 -12  12   5    11754.24    11729.77    632.34 o 
 -11  12   5    13472.04    11460.39    584.89 o 
 -10  12   5     8925.35     8778.27    623.78 o 
  -9  12   5      442.66     1066.03    572.73 o 
  -8  12   5     1358.03     1472.33    589.31 o 
  -7  12   5    18475.71    17959.67    733.48 o 
  -6  12   5       99.43      837.92    685.85 o 
  -5  12   5     1549.62     1971.79    709.29 o 
  -4  12   5     3701.98     3741.80    707.73 o 
  -3  12   5     6741.16     6656.23    626.06 o 
  -2  12   5    37767.65    38503.99   1628.94 o 
  -1  12   5      803.16      662.73    615.20 o 
   0  12   5    10391.90     9624.88    620.38 o 
   1  12   5      409.21     1430.91    671.51 o 
   2  12   5    28040.30    25400.31   1315.49 o 
   3  12   5     5910.21     6064.91    631.46 o 
   4  12   5    46163.02    44644.54   1854.43 o 
   5  12   5     3180.21     3136.77    559.70 o 
   6  12   5    28844.73    31582.20    676.99 o 
   7  12   5    21053.51    22078.05    737.56 o 
   8  12   5     1775.09     1811.44    532.81 o 
   9  12   5     4144.62     4472.55    551.02 o 
  10  12   5       31.65      460.96    473.99 o 
  11  12   5       51.67      455.54    414.17 o 
  12  12   5      968.77     1439.49    414.06 o 
  13  12   5     3486.73     3932.33    442.46 o 
  14  12   5        1.60      469.90    446.75 o 
 -13  13   5        2.87      210.28    462.83 o 
 -12  13   5    28726.56    25626.04   1475.32 o 
 -11  13   5     8519.07     7810.04    584.22 o 
 -10  13   5    14940.13    14214.18    613.09 o 
  -9  13   5    10377.73     9546.42    575.38 o 
  -8  13   5     1794.95     1997.28    566.08 o 
  -7  13   5    17107.60    16326.80    714.50 o 
  -6  13   5     1940.70     1857.42    621.47 o 
  -5  13   5     1213.05     1308.69    599.67 o 
  -4  13   5     2623.31     3096.53    661.45 o 
  -3  13   5     3045.87     3208.00    630.30 o 
  -2  13   5      112.31      142.55    576.74 o 
  -1  13   5     9940.03     9483.94    861.76 o 
   0  13   5    10528.46    11775.67    698.62 o 
   1  13   5    65511.00    63004.61   1204.62 o 
   2  13   5    11271.30     9384.61    540.06 o 
   3  13   5     3414.83     3725.08    630.50 o 
   4  13   5    17914.14    18188.03    700.61 o 
   5  13   5    13700.76    14654.17    618.68 o 
   6  13   5     3066.35     2737.46    496.15 o 
   7  13   5      543.86      686.23    495.38 o 
   8  13   5    28554.41    30225.01    596.59 o 
   9  13   5     2343.75     2568.54    462.00 o 
  10  13   5    39345.52    40582.77   2075.39 o 
  11  13   5      453.91     1050.13    413.80 o 
  12  13   5     8485.60     9562.15    494.62 o 
  13  13   5     1400.51     1540.16    437.48 o 
 -13  14   5    14991.03    13442.84    557.89 o 
 -12  14   5    14330.13    14193.20    797.24 o 
 -11  14   5      371.24     1194.98    549.96 o 
 -10  14   5    10236.46    10896.48    643.86 o 
  -9  14   5       41.48       55.91    576.89 o 
  -8  14   5    12677.98    10735.00    552.94 o 
  -7  14   5     4718.13     4888.72    557.77 o 
  -6  14   5     1160.71     1295.49    530.42 o 
  -5  14   5     2405.25     2292.60    619.13 o 
  -4  14   5    13010.52    12734.27    623.75 o 
  -3  14   5      744.73      806.13    638.94 o 
  -2  14   5    28160.37    26793.49   1688.00 o 
  -1  14   5      361.38      950.16    582.50 o 
   0  14   5    11035.05    10183.11    607.84 o 
   1  14   5      229.97      319.17    552.58 o 
   2  14   5    24204.99    21818.38    917.44 o 
   3  14   5    10443.98    10990.48    585.16 o 
   4  14   5    26102.21    23218.74   1401.66 o 
   5  14   5     6009.62     6531.31    596.19 o 
   6  14   5    50905.87    47463.65   1906.32 o 
   7  14   5     4133.68     3754.45    499.70 o 
   8  14   5    11075.26     9969.67    438.32 o 
   9  14   5       71.92      494.24    459.22 o 
  10  14   5     2716.24     3074.76    512.82 o 
  11  14   5      791.54     1077.86    482.03 o 
  12  14   5        9.11      522.05    467.75 o 
  13  14   5      881.29     1077.70    436.42 o 
 -12  15   5     9053.44     8897.39    596.33 o 
 -11  15   5     6483.31     6080.50    497.42 o 
 -10  15   5     4011.30     3749.08    512.98 o 
  -9  15   5     1604.54     2437.59    578.49 o 
  -8  15   5     2628.56     2431.03    530.76 o 
  -7  15   5     2324.29     2168.82    487.19 o 
  -6  15   5     5658.75     5437.07    527.84 o 
  -5  15   5    56045.73    56920.24   1612.73 o 
  -4  15   5     2368.24     2613.01    601.65 o 
  -3  15   5    23534.29    22756.93    663.97 o 
  -2  15   5      283.83      499.74    627.18 o 
  -1  15   5    11766.62    11208.32    574.28 o 
   0  15   5     3864.91     4693.57    631.37 o 
   1  15   5    17936.41    19405.06    715.27 o 
   2  15   5    12012.69    11076.56    557.79 o 
   3  15   5     1668.29     2287.44    593.83 o 
   4  15   5     4373.76     3800.80    478.81 o 
   5  15   5     8590.58     8282.68    547.50 o 
   6  15   5     8652.22     9157.60    566.71 o 
   7  15   5     3711.89     3779.89    509.23 o 
   8  15   5    12468.40    11710.39    465.01 o 
   9  15   5       61.30      -98.13    441.81 o 
  10  15   5     3487.09     3291.19    408.98 o 
  11  15   5    12224.35    12157.53    502.19 o 
  12  15   5     8155.97     7775.03    536.35 o 
 -11  16   5     6422.85     6177.01    470.58 o 
 -10  16   5      480.56       73.47    442.11 o 
  -9  16   5     3056.28     2699.34    505.36 o 
  -8  16   5     3086.85     3348.50    483.82 o 
  -7  16   5    34734.57    35727.84   1265.35 o 
  -6  16   5     2338.89     2044.80    514.14 o 
  -5  16   5      870.60      756.39    582.32 o 
  -4  16   5     2732.58     3038.17    525.32 o 
  -3  16   5       50.86      248.43    627.23 o 
  -2  16   5     4090.87     4322.66    552.10 o 
  -1  16   5       38.01      521.43    469.28 o 
   0  16   5       76.57      144.87    596.73 o 
   1  16   5      680.01     1078.84    533.09 o 
   2  16   5      277.09      654.51    548.92 o 
   3  16   5      115.62      213.97    516.57 o 
   4  16   5      447.58     1113.90    527.97 o 
   5  16   5     2936.13     3581.23    517.69 o 
   6  16   5     5278.26     5661.64    507.31 o 
   7  16   5     4197.87     4926.52    518.05 o 
   8  16   5     9843.56    10289.99    548.88 o 
   9  16   5     2289.40     2739.61    463.44 o 
  10  16   5       82.57      753.67    420.73 o 
  11  16   5     2561.31     2274.64    444.26 o 
 -10  17   5      292.37      789.51    484.37 o 
  -9  17   5      477.72      762.39    547.69 o 
  -8  17   5     7881.17     8356.94    528.72 o 
  -7  17   5     1632.06     2085.91    535.10 o 
  -6  17   5     6852.40     7805.25    588.61 o 
  -5  17   5    30187.03    34009.69   1472.07 o 
  -4  17   5       13.60      269.95    575.98 o 
  -3  17   5      256.95      226.95    503.99 o 
  -2  17   5    10133.92     9928.06    509.45 o 
  -1  17   5     3073.11     3345.53    488.79 o 
   0  17   5     1246.44     1473.52    599.09 o 
   1  17   5     4268.63     4425.89    517.00 o 
   2  17   5    12667.77    13690.04    601.44 o 
   3  17   5      101.47       28.11    528.89 o 
   4  17   5       22.41      413.82    555.08 o 
   5  17   5     2577.71     2698.04    531.49 o 
   6  17   5       63.72      371.64    493.26 o 
   7  17   5     3860.76     3966.79    506.99 o 
   8  17   5     3917.85     3824.57    448.70 o 
   9  17   5      457.23      477.00    464.69 o 
  10  17   5    12585.72    13118.45    656.43 o 
  -8  18   5      174.19      654.06    523.11 o 
  -7  18   5    13033.43    15470.63    646.48 o 
  -6  18   5    11528.46    12578.79    564.83 o 
  -5  18   5      123.63      621.35    472.60 o 
  -4  18   5     2619.31     2405.90    599.72 o 
  -3  18   5     7727.67     8062.05    514.49 o 
  -2  18   5      732.39     1205.72    497.70 o 
  -1  18   5     1892.69     1899.65    458.76 o 
   0  18   5     1387.70     1771.42    478.72 o 
   1  18   5     9307.77     9828.73    523.20 o 
   2  18   5     7801.48     7895.10    527.37 o 
   3  18   5     1934.41     1896.33    531.13 o 
   4  18   5    19507.84    19639.87    729.25 o 
   5  18   5      696.55      966.47    470.18 o 
   6  18   5     4882.81     4367.13    453.04 o 
   7  18   5    11032.17    10982.69    745.59 o 
   8  18   5        6.42      331.38    456.96 o 
   9  18   5       14.95      533.98   1437.27 o 
  -7  19   5     4153.95     4469.33    518.87 o 
  -6  19   5     7010.62     7427.30    501.71 o 
  -5  19   5      746.96      778.29    460.24 o 
  -4  19   5     1901.36     2485.27    525.64 o 
  -3  19   5    17492.94    20308.75    632.70 o 
  -2  19   5     6633.10     8073.26    530.09 o 
  -1  19   5     2178.10     2695.16    457.41 o 
   0  19   5       52.70      806.83    438.20 o 
   1  19   5     9311.96    10902.59    576.84 o 
   2  19   5      552.75      966.67    443.27 o 
   3  19   5    11485.74    13134.36    534.12 o 
   4  19   5     4409.19     5332.07    513.53 o 
   5  19   5     7698.47     8099.66    523.19 o 
   6  19   5     1650.15     1947.69    453.80 o 
   7  19   5      138.17      417.18    457.20 o 
  -4  20   5       77.80      391.09    471.23 o 
  -3  20   5     5151.05     5250.38    431.37 o 
  -2  20   5      257.59      513.24    487.65 o 
  -1  20   5     3740.34     4058.47    469.55 o 
   0  20   5     7852.74     8663.04    526.78 o 
   1  20   5     9997.79    12909.32    527.99 o 
   2  20   5      546.40      951.66    453.12 o 
   3  20   5     1711.59     1808.06    443.75 o 
   4  20   5     4538.89     5177.40    480.63 o 
   5  20   5      335.01      649.24   1371.41 o 
 -16   0   6     9481.73     9810.05    739.95 o 
 -14   0   6    18975.99    20102.12    963.75 o 
 -12   0   6    21566.90    20189.58    916.68 o 
 -10   0   6    27678.43    27775.55    954.45 o 
  -8   0   6      438.89      751.85    999.00 o 
  -6   0   6    29153.63    29513.76   1606.52 o 
  -4   0   6    63219.93    64779.16   1661.45 o 
  -2   0   6   372422.22   486459.25  12967.58 o 
   0   0   6    21028.34    21857.22   1569.14 o 
   2   0   6    53388.27    59302.77   2833.88 o 
   4   0   6    39644.34    43924.12   1092.65 o 
   6   0   6    41153.37    37360.66   3617.85 o 
   8   0   6    86727.03    88879.80   1060.85 o 
  10   0   6    35753.72    34891.28   1566.25 o 
  12   0   6   215721.55   227168.17   8527.49 o 
  14   0   6    27255.97    28086.32    734.77 o 
  16   0   6     5695.42     5423.14    518.37 o 
 -17   1   6      128.00      378.41    476.62 o 
 -16   1   6    12527.67    12187.73    519.73 o 
 -15   1   6     3851.93     3568.30    522.69 o 
 -14   1   6     1388.95     1965.16    532.18 o 
 -13   1   6      450.55      623.47    488.02 o 
 -12   1   6   105337.05   107581.05   1289.13 o 
 -11   1   6     5007.23     5180.00    575.28 o 
 -10   1   6    32730.56    32849.88    683.10 o 
  -9   1   6      342.72      298.60    627.27 o 
  -8   1   6     4224.08     4193.95    716.09 o 
  -7   1   6     3522.98     2826.10    829.81 o 
  -6   1   6      820.68     1575.55   1041.91 o 
  -5   1   6    30116.91    32005.40   1104.65 o 
  -4   1   6    27078.18    28695.69   1066.26 o 
  -3   1   6      276.74      269.74   1096.00 o 
  -2   1   6   299603.38   384288.53   3659.03 o 
  -1   1   6        8.04     -913.59   1027.30 o 
   0   1   6   225440.17   285666.81   1922.25 o 
   1   1   6      240.25      -54.83    862.42 o 
   2   1   6   540076.88   648698.63  16704.76 o 
   3   1   6      846.31      506.63    630.26 o 
   4   1   6   420304.56   445517.44  15902.54 o 
   5   1   6    45249.05    45545.85   1451.83 o 
   6   1   6    15798.64    17045.86    738.38 o 
   7   1   6      245.09      229.95    575.17 o 
   8   1   6     2791.62     2748.36    558.96 o 
   9   1   6    25030.44    25288.46    584.82 o 
  10   1   6     4585.07     4120.77    384.84 o 
  11   1   6     2315.33     2306.87    515.85 o 
  12   1   6      858.61      765.27    461.32 o 
  13   1   6      349.89      488.39    484.85 o 
  14   1   6     5039.47     4769.01    364.57 o 
  15   1   6      379.23      438.03    402.00 o 
  16   1   6     5405.05     6018.56    415.64 o 
  17   1   6       82.73      867.04    370.56 o 
 -17   2   6     4564.46     4849.67    476.86 o 
 -16   2   6       58.84      737.94    483.35 o 
 -15   2   6     1047.61      882.95    469.15 o 
 -14   2   6     7126.84     7220.63    545.13 o 
 -13   2   6    28392.42    28841.12    593.74 o 
 -12   2   6    12492.62    13434.67    603.90 o 
 -11   2   6    39405.19    39177.17    647.59 o 
 -10   2   6     7212.31     7608.17    614.44 o 
  -9   2   6    13077.79    13740.51    644.72 o 
  -8   2   6    16389.62    15827.15    722.71 o 
  -7   2   6    11042.00    10031.02    848.02 o 
  -6   2   6     2048.99     2808.35   1067.15 o 
  -5   2   6    99976.16   102760.01   1545.58 o 
  -4   2   6    11212.07    13628.61   1103.66 o 
  -3   2   6   176695.25   197878.34   3957.25 o 
  -2   2   6   104369.79   122639.10   3153.23 o 
  -1   2   6      684.00      -47.32    990.26 o 
   0   2   6    40314.91    46388.41   1025.77 o 
   1   2   6     1613.56       50.58    883.99 o 
   2   2   6    18522.28    18205.76    801.77 o 
   3   2   6     3224.07     2217.15    663.89 o 
   4   2   6    35232.07    34466.00   1376.49 o 
   5   2   6    49858.15    48945.53   2516.14 o 
   6   2   6    12865.93    12669.36    731.27 o 
   7   2   6    26718.49    23783.90    716.94 o 
   8   2   6     5126.65     5434.45    586.66 o 
   9   2   6    22094.20    21205.84    914.86 o 
  10   2   6      698.16      618.67    376.67 o 
  11   2   6     9222.15     8626.58    409.09 o 
  12   2   6    66853.91    67029.28   1960.90 o 
  13   2   6    41176.18    44794.28    558.16 o 
  14   2   6    11970.51    11505.54    530.07 o 
  15   2   6    29797.65    31014.38    989.79 o 
  16   2   6     4775.34     5328.08    405.77 o 
  17   2   6     2060.70     2374.86    401.60 o 
 -17   3   6      412.59      601.55    444.88 o 
 -16   3   6     5807.47     6222.45    466.26 o 
 -15   3   6    15106.72    14076.27    472.64 o 
 -14   3   6      307.50     1098.49    530.05 o 
 -13   3   6      807.82     1398.74    555.88 o 
 -12   3   6     1243.44     1644.23    557.99 o 
 -11   3   6    10002.62    10504.02    639.27 o 
 -10   3   6    12144.29    11968.37    653.06 o 
  -9   3   6      165.42      605.76    626.38 o 
  -8   3   6    19792.97    18899.54    716.91 o 
  -7   3   6    20287.12    19723.80    787.57 o 
  -6   3   6    12836.81    13563.94   1086.21 o 
  -5   3   6   117612.60   117487.70   2703.96 o 
  -4   3   6     1853.80     2076.36   1227.92 o 
  -3   3   6     2151.09       84.97   1058.83 o 
  -2   3   6     9614.52     9816.86   1236.75 o 
  -1   3   6    33289.00    37532.35   1045.12 o 
   0   3   6     6332.41     5542.99    826.12 o 
   1   3   6    10440.49    10279.45    800.68 o 
   2   3   6    31680.25    34205.75   1336.20 o 
   3   3   6    16755.43    16288.78    661.80 o 
   4   3   6    14026.29    14540.79    776.87 o 
   5   3   6   181599.28   185785.83   4446.31 o 
   6   3   6    18344.88    19868.64    797.90 o 
   7   3   6     1430.46     1269.52    534.41 o 
   8   3   6      508.40      365.42    452.29 o 
   9   3   6    36278.74    33428.19    822.14 o 
  10   3   6      145.34      856.61    529.44 o 
  11   3   6    25599.44    27501.38    562.47 o 
  12   3   6       47.42      598.23    464.25 o 
  13   3   6    13408.75    14279.89    485.90 o 
  14   3   6      735.05      662.11    436.89 o 
  15   3   6     1640.52     2106.55    459.62 o 
  16   3   6     2220.39     1721.73    390.13 o 
  17   3   6     2582.57     2468.39    423.74 o 
 -17   4   6     4448.86     4769.36    449.19 o 
 -16   4   6    20597.19    20283.25   1053.41 o 
 -15   4   6     2659.74     2542.48    458.75 o 
 -14   4   6       72.88      690.58    538.49 o 
 -13   4   6    26946.76    25914.50    712.83 o 
 -12   4   6     9213.23     9122.77    503.92 o 
 -11   4   6    27430.45    26844.12    599.25 o 
 -10   4   6      502.32      598.71    639.43 o 
  -9   4   6      134.32      393.89    626.65 o 
  -8   4   6    32819.65    33730.50    788.74 o 
  -7   4   6      215.38      422.80    730.94 o 
  -6   4   6    14113.03    12771.20   1046.41 o 
  -5   4   6    50738.27    51041.16   1239.30 o 
  -4   4   6     3049.31     2813.45   1140.17 o 
  -3   4   6    31093.53    33746.36   1532.53 o 
  -2   4   6     1000.48      808.04    924.83 o 
  -1   4   6   189447.84   218784.39   5553.41 o 
   0   4   6      102.08      279.32    834.59 o 
   1   4   6     1667.97     1257.79    679.26 o 
   2   4   6      170.80     -327.87    651.38 o 
   3   4   6    15248.91    15887.42    724.32 o 
   4   4   6    77932.63    76849.03   3453.25 o 
   5   4   6     7702.53     7136.96    647.23 o 
   6   4   6    19249.11    16549.31    986.16 o 
   7   4   6     2085.18     1876.80    546.64 o 
   8   4   6    64444.44    64557.04   2265.72 o 
   9   4   6   102569.39    91925.19   4040.92 o 
  10   4   6    34654.04    35232.41    875.13 o 
  11   4   6     2698.80     3188.86    450.37 o 
  12   4   6     2377.81     2493.10    462.02 o 
  13   4   6    10417.07    10773.77    491.61 o 
  14   4   6      112.39      422.83    418.08 o 
  15   4   6    10649.84    10245.06    441.39 o 
  16   4   6      334.07      593.72    395.53 o 
  17   4   6      119.89      738.62    415.20 o 
 -17   5   6    11548.55    11994.32    893.93 o 
 -16   5   6     2432.22     2608.02    448.09 o 
 -15   5   6    34521.69    34959.63   1332.98 o 
 -14   5   6      344.98      254.18    467.33 o 
 -13   5   6      229.43      462.68    521.85 o 
 -12   5   6    58300.51    57133.69    876.33 o 
 -11   5   6     1582.33     1785.41    586.21 o 
 -10   5   6    58102.45    58149.63    768.26 o 
  -9   5   6       72.33      353.67    665.12 o 
  -8   5   6    12866.06    11604.56    747.46 o 
  -7   5   6      129.87      143.16    674.66 o 
  -6   5   6    41343.48    38163.56   1029.41 o 
  -5   5   6     4944.09     4340.69   1210.11 o 
  -4   5   6     4043.85     3558.81   1204.43 o 
  -3   5   6      136.77      579.78   1231.45 o 
  -2   5   6    43261.41    41354.91   2110.21 o 
  -1   5   6    37157.20    40879.21   1045.89 o 
   0   5   6     7036.76     7111.04    746.23 o 
   1   5   6      217.63      665.43    707.48 o 
   2   5   6    27273.02    29151.09    897.33 o 
   3   5   6   218933.14   229735.66   6300.84 o 
   4   5   6   112265.80   108843.28   4704.93 o 
   5   5   6    29446.32    26784.86    869.65 o 
   6   5   6    43518.19    46266.71    782.01 o 
   7   5   6     6426.04     6111.97    567.05 o 
   8   5   6     1207.03     1146.89    484.03 o 
   9   5   6     1187.83      993.41    466.29 o 
  10   5   6      517.05      436.62    493.07 o 
  11   5   6     4994.13     4810.07    471.49 o 
  12   5   6      469.00     1212.80    414.09 o 
  13   5   6     5789.65     5862.71    472.08 o 
  14   5   6     2312.78     1976.80    366.75 o 
  15   5   6     8492.25     8878.36    462.56 o 
  16   5   6     1403.30     1873.50    434.65 o 
  17   5   6    15424.30    14428.90    385.15 o 
 -16   6   6    17287.15    15523.77    678.41 o 
 -15   6   6     5377.22     5723.71    518.04 o 
 -14   6   6     1307.97     1236.66    502.92 o 
 -13   6   6     4911.54     4847.82    546.75 o 
 -12   6   6     2062.50     2341.09    555.82 o 
 -11   6   6      736.80      558.59    629.39 o 
 -10   6   6     4301.88     4489.47    660.06 o 
  -9   6   6    10267.71     9535.99    602.63 o 
  -8   6   6     4608.63     4216.09    626.42 o 
  -7   6   6     3223.54     2787.46    827.26 o 
  -6   6   6    20444.63    18225.61    938.54 o 
  -5   6   6     6628.35     5393.77   1366.45 o 
  -4   6   6     1486.06     1512.24   1025.22 o 
  -3   6   6    18110.00    16984.14   1181.27 o 
  -2   6   6    26654.53    22476.21    975.85 o 
  -1   6   6   425462.72   437666.34  20618.52 o 
   0   6   6    91179.22    89143.31   3006.82 o 
   1   6   6     1744.01     1860.95    781.05 o 
   2   6   6    52804.52    50417.09   1870.88 o 
   3   6   6    85277.97    78904.10   3484.26 o 
   4   6   6       53.90      743.88    753.74 o 
   5   6   6    56256.48    50497.87   2398.95 o 
   6   6   6    36343.07    35619.61    877.14 o 
   7   6   6     3797.61     3471.06    486.23 o 
   8   6   6    53981.80    54707.26   1331.46 o 
   9   6   6    25935.89    27908.19    605.01 o 
  10   6   6     8923.15     8133.04    442.47 o 
  11   6   6     9263.60     9472.52    453.37 o 
  12   6   6     3087.92     3424.27    509.39 o 
  13   6   6     8340.30     8149.74    461.70 o 
  14   6   6      172.97      770.35    410.51 o 
  15   6   6       35.33       83.64    466.63 o 
  16   6   6     2081.69     2569.89    407.44 o 
  17   6   6    14912.71    14578.89    656.68 o 
 -16   7   6    15308.26    13878.04    665.65 o 
 -15   7   6    22020.35    20274.27    868.48 o 
 -14   7   6    14263.18    14036.07    577.25 o 
 -13   7   6    26061.57    25792.66    946.55 o 
 -12   7   6    13593.10    13154.29    559.97 o 
 -11   7   6     2499.44     2782.70    519.99 o 
 -10   7   6     1583.69     1299.24    551.72 o 
  -9   7   6     6865.41     7365.04    695.38 o 
  -8   7   6      655.50      837.01    624.33 o 
  -7   7   6    37105.49    33087.80   2145.80 o 
  -6   7   6      181.74      382.42   1031.75 o 
  -5   7   6      144.44      743.25    990.71 o 
  -4   7   6      366.64       10.35   1019.68 o 
  -3   7   6        9.58      -80.69    912.22 o 
  -2   7   6    31921.72    28174.61   1110.43 o 
  -1   7   6    94862.74    89293.82   4108.68 o 
   0   7   6     3031.87     3397.46   1018.87 o 
   1   7   6     2629.22     3463.99    978.30 o 
   2   7   6    34170.89    34451.95   1529.41 o 
   3   7   6   441738.56   489775.81   5942.55 o 
   4   7   6    48251.73    44204.35   1534.58 o 
   5   7   6     3311.14     2453.12    664.70 o 
   6   7   6     3018.84     2974.61    590.18 o 
   7   7   6    14187.18    14077.54    524.72 o 
   8   7   6     1690.64     1971.40    468.77 o 
   9   7   6     4040.54     3831.84    442.12 o 
  10   7   6     6015.90     6300.79    540.32 o 
  11   7   6     9206.05     9554.95    506.10 o 
  12   7   6     1836.31     2180.16    465.79 o 
  13   7   6     1044.39     1103.53    487.41 o 
  14   7   6     2769.28     3076.71    490.01 o 
  15   7   6     4079.96     4210.25    397.55 o 
  16   7   6    19784.38    19724.46    638.13 o 
 -16   8   6     1321.55     1723.24    520.50 o 
 -15   8   6     2236.13     2602.59    466.80 o 
 -14   8   6      586.40     1010.01    449.46 o 
 -13   8   6     3830.17     3515.11    485.28 o 
 -12   8   6     1507.22     1747.67    610.69 o 
 -11   8   6     1087.58     1639.80    605.69 o 
 -10   8   6     3823.09     3981.45    643.46 o 
  -9   8   6      757.92      982.61    714.82 o 
  -8   8   6    45984.12    41769.54   1099.64 o 
  -7   8   6     1167.97     1145.65    793.18 o 
  -6   8   6    15781.11    13504.79    829.65 o 
  -5   8   6     3005.73     1841.12    748.82 o 
  -4   8   6    18388.71    18907.63    920.00 o 
  -3   8   6     1586.51     1768.03    837.12 o 
  -2   8   6   120747.70   104249.70   5226.72 o 
  -1   8   6    90283.00    84221.78   1720.47 o 
   0   8   6   205125.73   202094.72   8051.99 o 
   1   8   6    16500.15    13181.07    758.60 o 
   2   8   6   155754.67   145261.17   8167.69 o 
   3   8   6    30016.48    27826.60    963.11 o 
   4   8   6    10943.05    10496.16    615.18 o 
   5   8   6     6011.22     5460.54    583.08 o 
   6   8   6     6107.37     5855.07    538.59 o 
   7   8   6    47969.91    46805.21   1612.36 o 
   8   8   6       39.09      341.38    521.48 o 
   9   8   6    10464.23    10245.13    477.13 o 
  10   8   6    33310.21    33164.43   1303.84 o 
  11   8   6    51401.04    52625.76   1060.19 o 
  12   8   6     1531.18     1513.05    492.52 o 
  13   8   6      657.70      931.45    442.38 o 
  14   8   6     2187.24     2838.97    475.29 o 
  15   8   6      761.09     1048.14    446.38 o 
  16   8   6      871.63     1066.62    454.80 o 
 -15   9   6     1415.90     1245.08    456.77 o 
 -14   9   6    28301.40    28034.43    995.51 o 
 -13   9   6    30815.50    30075.44    692.61 o 
 -12   9   6     1642.00     2128.44    597.52 o 
 -11   9   6     1108.64     1427.12    536.32 o 
 -10   9   6    12146.38    11315.18    594.98 o 
  -9   9   6    21083.04    19995.30    732.61 o 
  -8   9   6     1040.27     1480.71    658.09 o 
  -7   9   6     7707.93     6315.45    625.04 o 
  -6   9   6    33439.15    30887.45    749.45 o 
  -5   9   6     3796.28     3002.72    710.96 o 
  -4   9   6     1464.26     1413.70    630.04 o 
  -3   9   6       68.70      323.18    783.41 o 
  -2   9   6      770.37     1272.56    858.22 o 
  -1   9   6    35505.85    31999.13   1131.87 o 
   0   9   6       15.45      348.33    792.84 o 
   1   9   6    12919.78    11980.76    747.37 o 
   2   9   6     6146.74     6508.76    747.19 o 
   3   9   6   155871.20   143592.73   5482.00 o 
   4   9   6    13893.33    16015.74    658.25 o 
   5   9   6      453.66      152.67    560.45 o 
   6   9   6    14190.80    13380.74    516.53 o 
   7   9   6    56752.77    53088.78   2523.59 o 
   8   9   6    20754.46    21938.58    884.52 o 
   9   9   6     5128.33     5104.13    500.29 o 
  10   9   6    32584.34    32439.98   1629.75 o 
  11   9   6     4466.87     5066.79    432.75 o 
  12   9   6      353.50      529.13    402.98 o 
  13   9   6      452.13      444.86    427.00 o 
  14   9   6      776.67      813.25    372.87 o 
  15   9   6       26.26      195.03    368.36 o 
  16   9   6     9808.73     9990.56    599.51 o 
 -15  10   6       73.62      114.94    454.01 o 
 -14  10   6        0.60      759.77    566.45 o 
 -13  10   6     1556.27     1652.49    555.97 o 
 -12  10   6     8291.68     8091.23    558.52 o 
 -11  10   6     1238.08     1321.72    551.57 o 
 -10  10   6     9560.46     9811.81    634.76 o 
  -9  10   6     1342.96     1731.44    682.20 o 
  -8  10   6     6508.53     6548.49    730.76 o 
  -7  10   6     4329.03     3902.05    599.33 o 
  -6  10   6    75402.38    74749.91    940.26 o 
  -5  10   6      126.87      370.73    659.70 o 
  -4  10   6    59067.42    49239.79   2504.69 o 
  -3  10   6    43821.86    39649.06   1852.93 o 
  -2  10   6    16588.33    16219.70    780.04 o 
  -1  10   6     1792.47     1511.91    624.22 o 
   0  10   6    17078.72    15932.20    725.93 o 
   1  10   6    62519.20    57312.89   2501.95 o 
   2  10   6    12224.41    12495.36    634.68 o 
   3  10   6     1499.35     1086.52    599.90 o 
   4  10   6      858.06     1037.69    525.75 o 
   5  10   6     3439.46     2852.93    514.41 o 
   6  10   6    13691.64    13352.56    592.51 o 
   7  10   6    46693.83    43771.75   2025.03 o 
   8  10   6       34.53      103.17    553.69 o 
   9  10   6     3470.76     3374.39    484.41 o 
  10  10   6    72053.37    71516.24   2999.01 o 
  11  10   6    33341.23    36371.12   1138.82 o 
  12  10   6      400.67      984.90    491.92 o 
  13  10   6     6290.68     6227.30    428.09 o 
  14  10   6    20248.12    22255.30    554.68 o 
  15  10   6       63.05      367.14    412.02 o 
 -14  11   6    12341.09    11496.72    744.59 o 
 -13  11   6     1860.81     1827.10    617.45 o 
 -12  11   6      916.65      754.98    487.06 o 
 -11  11   6    16909.40    16503.64    705.89 o 
 -10  11   6     5123.25     4892.76    598.89 o 
  -9  11   6     4436.10     3547.60    566.19 o 
  -8  11   6    10671.66     9855.50    757.33 o 
  -7  11   6     1004.85     1028.51    616.15 o 
  -6  11   6    71486.15    64390.07   2577.12 o 
  -5  11   6    16465.47    15114.03    668.30 o 
  -4  11   6     1262.75     1406.39    615.06 o 
  -3  11   6    12652.57    13077.31    717.72 o 
  -2  11   6        6.96     -109.01    664.41 o 
  -1  11   6    21659.37    20928.60    917.99 o 
   0  11   6       28.29     -477.73    685.11 o 
   1  11   6    10417.04     9607.10    664.07 o 
   2  11   6     9571.98     9015.66    618.62 o 
   3  11   6    13558.05    13546.30    619.67 o 
   4  11   6    31441.27    32217.05    688.64 o 
   5  11   6    34001.14    33467.35   1448.85 o 
   6  11   6    39667.77    39328.96   1639.80 o 
   7  11   6    10987.30    11261.16    652.32 o 
   8  11   6    19698.46    18593.73    905.16 o 
   9  11   6     1330.51     1135.89    484.38 o 
  10  11   6    35952.25    33839.44   1506.13 o 
  11  11   6      331.48      570.24    435.06 o 
  12  11   6      372.98     1013.00    495.96 o 
  13  11   6        5.11      225.03    399.38 o 
  14  11   6     1534.93     1740.90    453.00 o 
  15  11   6      504.93      867.55    570.31 o 
 -14  12   6      318.29      556.78    476.58 o 
 -13  12   6      510.77      981.19    489.83 o 
 -12  12   6     1486.26     1853.74    654.42 o 
 -11  12   6     4479.80     3719.83    635.16 o 
 -10  12   6    20315.60    21658.24    762.99 o 
  -9  12   6      140.53      624.99    516.60 o 
  -8  12   6      571.11      911.52    686.69 o 
  -7  12   6     2930.47     3605.77    698.71 o 
  -6  12   6    60214.00    58587.23   1555.60 o 
  -5  12   6    35630.16    36282.49    854.05 o 
  -4  12   6    21346.61    17393.65    581.80 o 
  -3  12   6    49664.51    46184.77   1724.99 o 
  -2  12   6       18.32      257.44    613.02 o 
  -1  12   6     9622.76     9896.80    630.61 o 
   0  12   6    11482.63     9440.51    570.12 o 
   1  12   6    42441.45    42733.30    939.46 o 
   2  12   6    10853.75    10965.30    636.38 o 
   3  12   6       22.89      548.19    575.88 o 
   4  12   6    20423.06    19427.17    690.02 o 
   5  12   6       37.90     -297.57    506.79 o 
   6  12   6    12021.40    11625.93    570.34 o 
   7  12   6     3552.63     3934.86    498.59 o 
   8  12   6     1459.03     1604.87    491.72 o 
   9  12   6    22007.39    21420.23   1287.08 o 
  10  12   6    10296.63    10033.94    452.40 o 
  11  12   6      637.67      624.35    448.70 o 
  12  12   6     2223.46     1729.57    460.78 o 
  13  12   6    30171.37    31720.99    827.26 o 
  14  12   6     9536.27     9434.73    638.20 o 
 -13  13   6     7537.49     7816.28    575.14 o 
 -12  13   6       96.94      183.66    700.64 o 
 -11  13   6    57115.51    56702.32   1853.93 o 
 -10  13   6      555.26     1206.88    674.47 o 
  -9  13   6      367.36      292.95    619.02 o 
  -8  13   6     5555.84     5559.24    664.93 o 
  -7  13   6    10495.48     9754.99    601.20 o 
  -6  13   6    15594.66    15966.83    692.40 o 
  -5  13   6     8903.78    10162.59    696.23 o 
  -4  13   6    25789.82    25004.49    856.98 o 
  -3  13   6    34621.43    33248.55   1263.61 o 
  -2  13   6       53.33      170.55    549.40 o 
  -1  13   6    85770.76    89088.20   2438.04 o 
   0  13   6       26.39     -153.97    670.79 o 
   1  13   6     9510.83     8622.86    625.95 o 
   2  13   6     5969.33     6305.53    570.56 o 
   3  13   6    84349.43    81295.70   2897.20 o 
   4  13   6     8034.83     7529.66    537.96 o 
   5  13   6    54998.61    50960.71   2048.53 o 
   6  13   6      899.29     1576.96    535.03 o 
   7  13   6       73.75      654.53    458.73 o 
   8  13   6     2827.48     3246.85    472.12 o 
   9  13   6     4633.24     4757.49    476.13 o 
  10  13   6     6933.76     6901.85    468.88 o 
  11  13   6       99.14      560.18    440.59 o 
  12  13   6      376.91       -5.69    447.22 o 
  13  13   6      388.12      358.58    479.54 o 
 -13  14   6      375.25     1091.48   1344.35 o 
 -12  14   6     6567.04     7242.55    734.30 o 
 -11  14   6     8128.95     7846.98    656.32 o 
 -10  14   6      312.02      416.72    610.21 o 
  -9  14   6      674.90     1140.45    629.01 o 
  -8  14   6        2.59      -10.19    554.88 o 
  -7  14   6      547.43      -58.09    534.53 o 
  -6  14   6      698.60      887.30    573.05 o 
  -5  14   6    64025.95    60099.21   2754.81 o 
  -4  14   6     4250.31     3958.34    586.21 o 
  -3  14   6     2669.24     3312.71    701.47 o 
  -2  14   6     9521.49     9381.55    630.37 o 
  -1  14   6     1129.59     1179.68    569.90 o 
   0  14   6     3298.78     3891.37    565.72 o 
   1  14   6    13156.32    11600.80    599.25 o 
   2  14   6      417.64      709.21    573.36 o 
   3  14   6     1512.02     2081.40    580.51 o 
   4  14   6       28.02      819.49    540.62 o 
   5  14   6      608.74     1132.45    525.06 o 
   6  14   6     1939.70     2346.57    503.01 o 
   7  14   6    45477.86    49191.55    753.53 o 
   8  14   6     1880.40     1491.73    491.86 o 
   9  14   6    46173.32    48902.02   1017.91 o 
  10  14   6      362.76      757.97    505.09 o 
  11  14   6     4159.39     4754.15    485.33 o 
  12  14   6      417.17      925.58    431.18 o 
  13  14   6    23615.49    22612.99   1127.10 o 
 -12  15   6     1285.29     1624.22    624.54 o 
 -11  15   6     5151.15     4489.38    829.43 o 
 -10  15   6     1534.85     1777.07    497.07 o 
  -9  15   6      714.19      813.78    580.33 o 
  -8  15   6      206.11      177.49    543.61 o 
  -7  15   6    11416.39    11478.82    581.88 o 
  -6  15   6      687.09     1286.65    507.11 o 
  -5  15   6       24.61      371.56    612.31 o 
  -4  15   6    43258.27    43498.59   1683.06 o 
  -3  15   6     1410.20     1522.84    523.39 o 
  -2  15   6     2010.66     2156.62    631.53 o 
  -1  15   6    23893.03    21403.87    873.70 o 
   0  15   6      117.10      197.59    587.37 o 
   1  15   6     1315.75     1523.13    585.53 o 
   2  15   6     1070.62     1255.91    527.59 o 
   3  15   6     7701.10     7977.54    560.53 o 
   4  15   6     2391.44     2895.50    478.25 o 
   5  15   6    12893.33    12044.71    551.26 o 
   6  15   6     6080.51     6147.86    491.95 o 
   7  15   6       62.73      170.05    468.36 o 
   8  15   6       13.81       19.48    428.71 o 
   9  15   6    13248.19    12580.79    704.95 o 
  10  15   6      726.84      625.84    482.85 o 
  11  15   6     1790.80     1961.49    439.96 o 
  12  15   6     8282.51     8601.29    585.25 o 
 -11  16   6     1955.50     2527.06    575.47 o 
 -10  16   6     6513.83     7135.27    576.83 o 
  -9  16   6     4621.34     3964.65    550.77 o 
  -8  16   6     4771.60     4667.67    519.99 o 
  -7  16   6       78.66      458.36    551.04 o 
  -6  16   6      343.69      939.95    516.62 o 
  -5  16   6    14401.03    15932.31    648.26 o 
  -4  16   6    15288.06    15558.94    702.17 o 
  -3  16   6       52.46      463.48    574.29 o 
  -2  16   6     8335.03     7434.97    525.00 o 
  -1  16   6     1670.60     1699.50    563.08 o 
   0  16   6      629.83      724.59    524.64 o 
   1  16   6    10097.80     9912.93    590.50 o 
   2  16   6     4475.38     4223.81    532.70 o 
   3  16   6     3216.74     3322.19    576.46 o 
   4  16   6     5842.75     5944.56    523.95 o 
   5  16   6        2.74      765.99    482.17 o 
   6  16   6     7933.66     7961.70    489.41 o 
   7  16   6     5137.95     5022.81    446.39 o 
   8  16   6     6088.33     6183.41    451.45 o 
   9  16   6      630.65      400.05    418.41 o 
  10  16   6     2068.33     2363.86    426.50 o 
  11  16   6     4760.48     5095.85    426.77 o 
 -10  17   6      102.97     -900.94    955.04 o 
  -9  17   6     9316.95     8513.24    466.03 o 
  -8  17   6       19.00      452.96    481.29 o 
  -7  17   6     9207.69     9250.07    519.90 o 
  -6  17   6     1282.60     1447.19    531.94 o 
  -5  17   6        7.78      673.63    482.22 o 
  -4  17   6    14697.49    13656.37    598.44 o 
  -3  17   6     5537.50     5496.72    543.93 o 
  -2  17   6     7746.26     8359.05    570.17 o 
  -1  17   6      781.51     1136.82    449.07 o 
   0  17   6      196.78      477.18    460.40 o 
   1  17   6       79.02      657.00    550.03 o 
   2  17   6     9422.95     9785.59    529.59 o 
   3  17   6    16183.72    15861.11    764.18 o 
   4  17   6      377.71      722.88    518.81 o 
   5  17   6     4764.32     5203.12    511.32 o 
   6  17   6     6629.14     6633.36    463.97 o 
   7  17   6       72.72      501.84    394.76 o 
   8  17   6      204.26      358.78    435.86 o 
   9  17   6     9204.25     8947.29    519.93 o 
  10  17   6     2195.97     2194.22    473.53 o 
  -8  18   6       83.68      401.59    497.78 o 
  -7  18   6     1315.22     1595.50    486.84 o 
  -6  18   6       66.75      518.01    453.45 o 
  -5  18   6      618.21     1020.07    460.36 o 
  -4  18   6     1111.47     1748.93    480.78 o 
  -3  18   6     1376.00     1666.42    500.15 o 
  -2  18   6     4833.26     4785.39    453.97 o 
  -1  18   6      133.65      678.46    474.80 o 
   0  18   6       19.41      333.23    480.38 o 
   1  18   6       73.41       62.11    522.72 o 
   2  18   6     3466.62     3594.88    486.37 o 
   3  18   6     3176.26     3378.29    479.85 o 
   4  18   6     1266.51     1875.96    464.82 o 
   5  18   6     4621.74     5189.48    466.47 o 
   6  18   6     1789.26     2392.93    469.08 o 
   7  18   6     2695.96     2910.34    427.57 o 
   8  18   6     6088.98     6426.07    431.52 o 
  -6  19   6       80.34      508.10    524.80 o 
  -5  19   6       72.18      312.54    504.48 o 
  -4  19   6       32.87     -229.83    477.43 o 
  -3  19   6     9402.36     9714.61    468.97 o 
  -2  19   6     4154.30     4437.69    443.98 o 
  -1  19   6     8348.36     9378.83    479.63 o 
   0  19   6     4010.17     5027.32    517.09 o 
   1  19   6     1126.49     1934.16    513.74 o 
   2  19   6    13302.62    13090.56    552.92 o 
   3  19   6    14270.20    15779.88    669.17 o 
   4  19   6    15523.26    16394.27    584.61 o 
   5  19   6    18257.00    18437.79    666.16 o 
   6  19   6       81.60       54.14    428.31 o 
   7  19   6      614.10      851.83    664.17 o 
  -4  20   6    10107.55    10907.09    447.16 o 
  -3  20   6       63.62      622.88    476.92 o 
  -2  20   6    16704.81    19955.68    545.27 o 
  -1  20   6     2949.25     3628.92    431.31 o 
   0  20   6      948.00      995.17    474.69 o 
   1  20   6    11318.40    12856.46    665.64 o 
   2  20   6        3.55      314.58    446.05 o 
   3  20   6     1508.33     1561.14    499.14 o 
   4  20   6    13904.98    14915.75    649.45 o 
 -17   0   7      260.47      283.52    701.38 o 
 -15   0   7      902.52     1171.17    721.16 o 
 -13   0   7    78139.04    80562.19   1666.58 o 
 -11   0   7    65785.18    67354.27   1466.96 o 
  -9   0   7    10768.61    10830.82    860.59 o 
  -7   0   7    14378.18    14296.97   1171.65 o 
  -5   0   7   184795.28   196259.09   3301.75 o 
  -3   0   7    35897.59    41544.01   2488.24 o 
  -1   0   7      360.58      344.29   1359.53 o 
   1   0   7    89520.45   102529.78   1726.51 o 
   3   0   7   282728.09   294695.78  14643.04 o 
   5   0   7    59476.28    59666.55   2653.08 o 
   7   0   7    40931.71    44768.70   1084.20 o 
   9   0   7    10189.99    11608.28    780.94 o 
  11   0   7    21548.80    19638.30    643.24 o 
  13   0   7    13542.15    13855.63    718.20 o 
  15   0   7     6064.17     5979.96    567.31 o 
  17   0   7     1322.03     1074.66    592.28 o 
 -17   1   7    34650.00    33657.22   1479.79 o 
 -16   1   7     1402.47     1658.41    509.48 o 
 -15   1   7      208.58      322.98    527.58 o 
 -14   1   7      972.14     1122.98    529.67 o 
 -13   1   7     7761.74     7572.21    594.52 o 
 -12   1   7    11548.92    11292.92    611.51 o 
 -11   1   7     7183.59     7194.35    607.69 o 
 -10   1   7     7249.68     7587.42    639.73 o 
  -9   1   7    40975.20    39195.96    677.38 o 
  -8   1   7       90.22      111.86    642.52 o 
  -7   1   7    79533.73    77772.69   1328.75 o 
  -6   1   7     7199.31     7172.52   1061.98 o 
  -5   1   7     1496.92     2422.38   1039.52 o 
  -4   1   7    36753.14    40194.55   1156.13 o 
  -3   1   7    31473.83    33965.88   1430.93 o 
  -2   1   7    17904.31    21504.49   1024.18 o 
  -1   1   7   896430.75  1172398.50   4142.57 o 
   0   1   7    18354.40    19051.80   1086.97 o 
   1   1   7    95524.41   109161.08   2461.91 o 
   2   1   7     1728.86      122.26    679.52 o 
   3   1   7   124216.19   133599.44   4113.25 o 
   4   1   7      163.22       79.77    586.68 o 
   5   1   7    25091.96    25842.93   1117.48 o 
   6   1   7      987.86     1217.60    689.92 o 
   7   1   7    44372.88    44674.19    756.57 o 
   8   1   7      572.75      516.18    481.13 o 
   9   1   7      652.22      777.02    434.21 o 
  10   1   7      102.18      538.62    408.67 o 
  11   1   7    62740.65    62212.62   2172.28 o 
  12   1   7     1399.50     1618.78    515.68 o 
  13   1   7    26582.84    27094.72    943.77 o 
  14   1   7     6797.44     7054.56    471.10 o 
  15   1   7    13820.35    13901.50    435.29 o 
  16   1   7     1619.02     2099.09    387.24 o 
  17   1   7     8763.33     9350.77    460.08 o 
 -17   2   7     5202.27     5541.18    489.25 o 
 -16   2   7     2127.60     1948.44    464.83 o 
 -15   2   7     7442.60     7254.66    531.50 o 
 -14   2   7       97.42      -91.52    533.24 o 
 -13   2   7    14764.06    14283.52    585.28 o 
 -12   2   7     2172.60     2145.94    581.79 o 
 -11   2   7     9313.20     9444.71    578.00 o 
 -10   2   7       49.37      482.08    611.33 o 
  -9   2   7      174.28      295.88    590.79 o 
  -8   2   7       34.49      303.64    661.55 o 
  -7   2   7    35563.53    36450.97    918.78 o 
  -6   2   7   151422.23   150513.48   2927.11 o 
  -5   2   7    50673.27    52143.45   1277.22 o 
  -4   2   7    61700.00    63269.90   1465.18 o 
  -3   2   7     3093.08     2824.81    923.50 o 
  -2   2   7    11276.55    12276.39    970.46 o 
  -1   2   7    37974.25    43654.42   1043.10 o 
   0   2   7     3068.02     2605.40    783.02 o 
   1   2   7   113531.67   121658.41   4858.45 o 
   2   2   7    67196.09    75158.80    986.67 o 
   3   2   7   263823.81   291535.88   5090.91 o 
   4   2   7   125740.67   128431.16   3991.49 o 
   5   2   7       66.70      935.47    725.84 o 
   6   2   7    86284.42    91312.49    869.62 o 
   7   2   7    45633.86    44174.99   1728.73 o 
   8   2   7    11225.13    11181.58    544.39 o 
   9   2   7      680.54      968.90    508.04 o 
  10   2   7   116586.24   116126.52   3809.76 o 
  11   2   7     1862.80     2047.76    415.03 o 
  12   2   7     1286.96     1823.25    521.98 o 
  13   2   7     7093.19     7439.93    420.04 o 
  14   2   7     5592.16     5742.09    405.34 o 
  15   2   7     5336.81     5168.20    416.87 o 
  16   2   7     5123.56     4954.72    377.45 o 
  17   2   7     1112.17      928.69    313.60 o 
 -17   3   7     1552.05     1563.48    439.48 o 
 -16   3   7     3229.68     3456.15    471.33 o 
 -15   3   7     6001.44     5220.85    533.68 o 
 -14   3   7     6092.13     6001.98    545.57 o 
 -13   3   7      103.27      710.79    498.68 o 
 -12   3   7    19393.70    19345.99    609.93 o 
 -11   3   7      249.03      642.14    589.02 o 
 -10   3   7    38959.02    39124.73    741.47 o 
  -9   3   7     9897.50    10251.34    622.43 o 
  -8   3   7      109.99      247.71    651.46 o 
  -7   3   7     7686.21     7255.37    809.63 o 
  -6   3   7    14509.99    13960.57    973.06 o 
  -5   3   7     3541.03     4605.04   1107.70 o 
  -4   3   7    96358.94    99842.54   1915.22 o 
  -3   3   7      275.20      482.43   1057.19 o 
  -2   3   7     1402.09      840.82    846.94 o 
  -1   3   7   251748.14   301151.06   3491.20 o 
   0   3   7    12826.70    13713.38    752.48 o 
   1   3   7    28309.96    29594.06    743.60 o 
   2   3   7    18812.61    17701.26    623.44 o 
   3   3   7     6785.59     7084.65    749.44 o 
   4   3   7    15295.15    15360.65    661.56 o 
   5   3   7    45100.84    44632.65   1511.61 o 
   6   3   7     4617.10     3326.33    739.30 o 
   7   3   7      388.23      370.97    623.27 o 
   8   3   7      186.85      366.42    498.92 o 
   9   3   7    56262.82    50655.24   2837.38 o 
  10   3   7     1748.99     2243.69    439.89 o 
  11   3   7      721.01      852.11    485.60 o 
  12   3   7     3861.54     3735.21    470.23 o 
  13   3   7     2057.27     2113.43    446.92 o 
  14   3   7    51934.09    55848.44    602.80 o 
  15   3   7     6860.46     6398.97    414.39 o 
  16   3   7     2327.18     2479.15    374.93 o 
  17   3   7     2953.90     3494.26    355.72 o 
 -17   4   7     9608.94     9042.94    631.87 o 
 -16   4   7    18852.29    17151.75    691.30 o 
 -15   4   7    17058.98    15751.96    562.69 o 
 -14   4   7     7038.06     6386.62    498.32 o 
 -13   4   7     3625.72     3759.98    495.98 o 
 -12   4   7     2379.07     2541.41    574.55 o 
 -11   4   7    24288.38    23994.58    644.13 o 
 -10   4   7     9208.50     8404.48    671.30 o 
  -9   4   7     3109.33     2548.72    582.27 o 
  -8   4   7    50934.93    50925.83    868.62 o 
  -7   4   7    73277.23    70062.36    988.04 o 
  -6   4   7    95226.65    88103.86   2182.14 o 
  -5   4   7     9417.55     8687.01   1521.85 o 
  -4   4   7    12913.85    12404.37   1523.02 o 
  -3   4   7    50990.00    51942.68   1469.77 o 
  -2   4   7     2570.36     2683.23   1044.52 o 
  -1   4   7      748.35      457.78    848.90 o 
   0   4   7     2311.25     1604.35    713.78 o 
   1   4   7    47746.32    48849.00   1350.76 o 
   2   4   7     1306.29     1232.92    756.25 o 
   3   4   7     1962.74     2801.47    793.61 o 
   4   4   7     9243.79     9580.84    790.51 o 
   5   4   7    88221.62    90457.88   2927.34 o 
   6   4   7    89377.04    85967.83   4300.86 o 
   7   4   7    45660.46    47298.57    685.52 o 
   8   4   7    23211.81    21975.07    712.89 o 
   9   4   7    47856.24    49012.18    696.44 o 
  10   4   7   131313.86   131945.84   2022.83 o 
  11   4   7     6667.19     7880.79    529.72 o 
  12   4   7       92.55     1046.11    430.67 o 
  13   4   7     2365.22     3282.79    498.84 o 
  14   4   7     8457.65     8180.85    421.76 o 
  15   4   7     2836.47     2763.01    407.93 o 
  16   4   7     2512.74     2204.54    412.29 o 
  17   4   7     6301.17     6303.34    369.59 o 
 -17   5   7    11213.28    10555.30   1324.95 o 
 -16   5   7      752.74      663.39    510.17 o 
 -15   5   7    18629.62    17092.11    497.92 o 
 -14   5   7      959.13      933.99    490.29 o 
 -13   5   7     5938.38     6073.76    504.40 o 
 -12   5   7      591.00     1032.81    588.38 o 
 -11   5   7    11840.52    11623.99    606.92 o 
 -10   5   7    14875.02    13384.73    559.25 o 
  -9   5   7     5482.60     5609.14    626.18 o 
  -8   5   7       51.73      386.11    684.87 o 
  -7   5   7     2519.53     1741.83    706.22 o 
  -6   5   7     3070.19     2654.58    995.72 o 
  -5   5   7    10972.38     9221.76   1122.44 o 
  -4   5   7     1581.87     1793.74   1539.97 o 
  -3   5   7    63957.32    66259.03   1981.11 o 
  -2   5   7   163174.66   160144.73   7285.53 o 
  -1   5   7     1740.43     2468.36    871.90 o 
   0   5   7    38553.01    37567.05   1649.01 o 
   1   5   7    43589.79    47266.64   1550.57 o 
   2   5   7      150.27      568.61    727.42 o 
   3   5   7    63490.06    61654.62   1907.77 o 
   4   5   7    20493.08    18669.30    998.23 o 
   5   5   7    38758.98    34864.14   1834.46 o 
   6   5   7    69586.67    72901.88   1460.61 o 
   7   5   7     1452.86     1131.70    529.11 o 
   8   5   7      220.31      428.78    501.53 o 
   9   5   7    93854.98    86106.52   2196.64 o 
  10   5   7     2797.05     3482.84    544.22 o 
  11   5   7    35875.63    34389.34   1485.51 o 
  12   5   7      487.99      459.90    504.30 o 
  13   5   7    13278.18    12530.06    440.33 o 
  14   5   7    15678.76    16489.14    784.63 o 
  15   5   7    10853.93    10737.70    424.06 o 
  16   5   7     5622.42     5567.57    397.32 o 
  17   5   7      795.66     1064.42    369.56 o 
 -16   6   7     9625.31     9303.97    522.31 o 
 -15   6   7      274.23      553.30    482.03 o 
 -14   6   7    11593.20    11125.74    562.02 o 
 -13   6   7     1163.53     1037.70    565.07 o 
 -12   6   7     2243.71     2774.88    562.67 o 
 -11   6   7    12264.02    12464.29    636.99 o 
 -10   6   7      360.18      828.27    674.36 o 
  -9   6   7    13170.99    12865.46    690.53 o 
  -8   6   7    52254.52    49641.44   1245.12 o 
  -7   6   7    16474.93    15662.08    946.08 o 
  -6   6   7     4763.53     4497.30   1130.09 o 
  -5   6   7     1574.99     1468.07   1046.36 o 
  -4   6   7       55.97       35.73   1062.05 o 
  -3   6   7    62702.32    61030.43   3889.84 o 
  -2   6   7      246.37      499.21   1001.30 o 
  -1   6   7       83.70      545.43    985.92 o 
   0   6   7        6.59      471.18    903.92 o 
   1   6   7    78759.69    85988.30   2123.83 o 
   2   6   7   106655.37   109281.43   3066.49 o 
   3   6   7   111398.91   103137.36   3150.92 o 
   4   6   7   117882.26   103371.20   4250.38 o 
   5   6   7    84897.73    75778.23   2800.41 o 
   6   6   7     3437.56     2866.63    514.56 o 
   7   6   7    15696.16    16045.80    747.51 o 
   8   6   7     3891.54     3087.76    467.47 o 
   9   6   7     2716.22     2709.40    472.13 o 
  10   6   7    17452.41    17426.53    849.82 o 
  11   6   7     1582.92     1716.25    454.55 o 
  12   6   7     8871.23     9373.01    538.70 o 
  13   6   7      272.75      715.91    449.03 o 
  14   6   7      453.09      448.61    440.96 o 
  15   6   7      359.35      620.93    392.65 o 
  16   6   7      601.08     1206.03    374.23 o 
 -16   7   7    12936.82    11853.17    508.41 o 
 -15   7   7    22959.45    21023.86    768.56 o 
 -14   7   7      225.45      316.36    519.82 o 
 -13   7   7     2732.31     2669.51    469.95 o 
 -12   7   7    26376.91    25972.21    640.09 o 
 -11   7   7     2155.38     1752.83    596.08 o 
 -10   7   7      899.54      785.20    691.22 o 
  -9   7   7     3907.57     3650.47    699.58 o 
  -8   7   7     5926.86     5424.46    851.25 o 
  -7   7   7       58.86      667.27    837.71 o 
  -6   7   7     1199.30     1366.96    721.27 o 
  -5   7   7    22496.97    20388.12    985.69 o 
  -4   7   7       18.66      334.99    884.03 o 
  -3   7   7    25341.84    21555.31    905.39 o 
  -2   7   7   319816.84   317518.97   7406.48 o 
  -1   7   7   101801.52   101561.95   2696.85 o 
   0   7   7    43491.55    41334.45   1716.90 o 
   1   7   7    88706.23    83049.80   2810.30 o 
   2   7   7      976.13     1346.23    707.39 o 
   3   7   7     4401.69     3512.72    613.96 o 
   4   7   7      299.82      418.53    656.48 o 
   5   7   7    10861.19    10225.93    592.18 o 
   6   7   7     2188.00     1675.29    493.84 o 
   7   7   7        9.98      548.18    450.59 o 
   8   7   7     5815.65     6516.87    495.62 o 
   9   7   7    21372.43    19849.52    634.37 o 
  10   7   7       98.18       31.52    470.31 o 
  11   7   7      716.70      843.50    463.24 o 
  12   7   7     2675.62     3040.63    465.05 o 
  13   7   7    11538.52    12249.07    505.25 o 
  14   7   7      306.83      170.05    368.37 o 
  15   7   7     6814.44     6642.21    402.58 o 
  16   7   7    13014.70    12125.34    393.88 o 
 -16   8   7      782.09     1347.42    456.74 o 
 -15   8   7    10503.33     9672.80    531.88 o 
 -14   8   7       37.15      404.04    543.33 o 
 -13   8   7     1386.70     1442.52    584.87 o 
 -12   8   7     6542.31     6146.22    596.09 o 
 -11   8   7     5497.22     5805.85    526.84 o 
 -10   8   7    19674.69    17599.05    635.33 o 
  -9   8   7    66504.40    67121.06    984.36 o 
  -8   8   7     3030.08     2973.61    809.54 o 
  -7   8   7      194.93     1148.49    737.08 o 
  -6   8   7     6765.55     6403.92    809.95 o 
  -5   8   7    24987.40    23484.74    901.29 o 
  -4   8   7     2243.54     2208.05    803.82 o 
  -3   8   7     5868.97     5575.08    872.90 o 
  -2   8   7     1523.65     1151.20    761.96 o 
  -1   8   7    22585.74    19007.88    705.35 o 
   0   8   7    13675.95    12029.79    845.22 o 
   1   8   7    63866.46    55067.64   1844.56 o 
   2   8   7    66570.72    64430.22   2627.00 o 
   3   8   7    36835.07    32622.77   1738.39 o 
   4   8   7    67243.52    60724.14   2546.59 o 
   5   8   7      110.36      -41.05    581.56 o 
   6   8   7    21225.19    19380.21    814.52 o 
   7   8   7     5435.25     5249.19    472.09 o 
   8   8   7     1350.00     1198.92    523.95 o 
   9   8   7    55458.55    54749.87   2114.54 o 
  10   8   7    12908.78    13601.46    562.94 o 
  11   8   7    12299.91    12599.99    469.11 o 
  12   8   7    18943.58    20141.74    522.01 o 
  13   8   7     1952.26     2321.48    485.88 o 
  14   8   7      300.70      389.87    449.55 o 
  15   8   7     1723.86     2152.16    411.96 o 
  16   8   7      707.48      849.21    394.42 o 
 -15   9   7     5558.11     5245.33    482.86 o 
 -14   9   7       94.01      381.42    489.59 o 
 -13   9   7     2161.17     2860.36    613.03 o 
 -12   9   7    17202.90    15630.48    590.82 o 
 -11   9   7    11398.99    10943.62    633.02 o 
 -10   9   7      921.12      840.39    655.59 o 
  -9   9   7     4646.64     4606.59    762.21 o 
  -8   9   7     1259.18     1162.00    743.39 o 
  -7   9   7     7788.58     7179.92    939.13 o 
  -6   9   7      649.20      699.75    652.73 o 
  -5   9   7    30343.27    23009.40    774.46 o 
  -4   9   7      789.48      770.40    707.66 o 
  -3   9   7    22051.72    20294.91    780.85 o 
  -2   9   7    53425.19    51184.42   1978.96 o 
  -1   9   7    34497.73    31497.08   1346.04 o 
   0   9   7       89.89      569.51    676.62 o 
   1   9   7    29634.00    26507.95   1687.34 o 
   2   9   7     4157.52     3379.36    631.75 o 
   3   9   7    50348.29    47227.58   2606.22 o 
   4   9   7     3400.32     3103.28    614.91 o 
   5   9   7    33399.42    35115.56    648.42 o 
   6   9   7    32046.61    33530.86    649.85 o 
   7   9   7     1346.78     1416.33    457.58 o 
   8   9   7    46433.50    47730.44   1398.56 o 
   9   9   7      246.25      337.99    539.05 o 
  10   9   7    12343.53    13547.29    520.74 o 
  11   9   7     5374.75     5879.84    486.44 o 
  12   9   7     1026.87     1314.81    441.24 o 
  13   9   7     4758.59     4630.96    422.67 o 
  14   9   7      491.31      443.69    393.39 o 
  15   9   7      150.20      470.36    374.26 o 
 -15  10   7     8152.79     8835.96    598.52 o 
 -14  10   7     6048.91     5988.64    555.01 o 
 -13  10   7     2225.95     1621.86    532.34 o 
 -12  10   7     1339.09     1936.68    575.04 o 
 -11  10   7     9900.45    10818.50    742.34 o 
 -10  10   7    16930.50    17849.79    887.38 o 
  -9  10   7    21525.33    21587.05    842.81 o 
  -8  10   7       14.15      184.02    918.67 o 
  -7  10   7    16445.10    14482.47    745.19 o 
  -6  10   7    20953.79    22850.41    976.30 o 
  -5  10   7    93928.57    95866.81   1618.94 o 
  -4  10   7       85.25      148.79    662.31 o 
  -3  10   7     3861.34     3557.78    754.42 o 
  -2  10   7     1310.63     1431.33    636.82 o 
  -1  10   7     9059.93     8763.53    597.09 o 
   0  10   7    25772.29    25306.67    724.68 o 
   1  10   7      125.43      654.67    585.02 o 
   2  10   7     5005.26     4651.41    584.40 o 
   3  10   7     7530.58     6113.10    477.29 o 
   4  10   7     1817.31     1848.83    480.92 o 
   5  10   7    80170.16    84322.23    841.91 o 
   6  10   7     2595.04     3197.51    556.68 o 
   7  10   7     6816.43     5937.64    472.24 o 
   8  10   7     8385.38     8210.20    481.05 o 
   9  10   7    82264.02    74411.69   2672.89 o 
  10  10   7    13167.14    12318.17    628.09 o 
  11  10   7    30768.81    33426.03   1054.85 o 
  12  10   7     2537.22     2539.04    445.70 o 
  13  10   7      310.68      787.78    433.15 o 
  14  10   7     1230.58     1335.79    376.51 o 
  15  10   7     2837.04     2738.64    408.51 o 
 -14  11   7       26.66      194.82    633.06 o 
 -13  11   7     4944.50     4552.51    712.67 o 
 -12  11   7       11.87      162.65    675.68 o 
 -11  11   7    29361.55    25175.71    966.83 o 
 -10  11   7     1915.44     2067.78    673.56 o 
  -9  11   7      638.97     1466.03    866.07 o 
  -8  11   7     1128.37     1830.52    917.00 o 
  -7  11   7     2724.13     2114.81    809.18 o 
  -6  11   7     5382.32     4786.75    612.24 o 
  -5  11   7    11737.66    11888.23    680.49 o 
  -4  11   7    15544.30    14427.55    681.44 o 
  -3  11   7    62150.96    54547.00   2493.71 o 
  -2  11   7    47307.03    45964.89   1440.56 o 
  -1  11   7     5498.59     5027.67    650.55 o 
   0  11   7    33437.27    31547.79    944.43 o 
   1  11   7    10109.62     9840.05    649.79 o 
   2  11   7      121.98      479.40    628.30 o 
   3  11   7     2446.18     2481.60    556.63 o 
   4  11   7      140.16      942.01    662.96 o 
   5  11   7    44411.76    41896.73   1243.06 o 
   6  11   7     4663.92     4332.05    468.85 o 
   7  11   7     4486.96     4311.97    460.14 o 
   8  11   7     5676.93     6146.30    475.03 o 
   9  11   7      812.37      715.52    451.38 o 
  10  11   7       65.16      214.14    499.82 o 
  11  11   7     1011.42     1122.73    502.91 o 
  12  11   7     4590.29     4226.03    438.95 o 
  13  11   7     8691.08     9721.46    485.52 o 
  14  11   7     1065.87     1501.77    408.40 o 
 -14  12   7      484.28      246.99    510.28 o 
 -13  12   7       27.38      937.26    680.69 o 
 -12  12   7    15556.53    14754.64    604.87 o 
 -11  12   7       43.82      587.62    704.12 o 
 -10  12   7       24.21      525.75    561.08 o 
  -9  12   7     1458.65     1354.64    787.48 o 
  -8  12   7     3269.59     3190.76    708.86 o 
  -7  12   7    18027.94    17426.13    690.23 o 
  -6  12   7      650.52      570.17    715.16 o 
  -5  12   7    45456.62    47633.14    818.33 o 
  -4  12   7     4713.26     4703.31    623.76 o 
  -3  12   7      790.77     1166.76    753.98 o 
  -2  12   7    10248.38    10547.28    682.29 o 
  -1  12   7     4647.73     4722.63    591.49 o 
   0  12   7      100.27      500.81    523.69 o 
   1  12   7    16776.94    17482.51    671.58 o 
   2  12   7    23345.84    21071.53   1078.09 o 
   3  12   7      755.97      669.52    630.90 o 
   4  12   7    58144.34    56822.18   2280.98 o 
   5  12   7    65628.59    62122.90   2840.20 o 
   6  12   7       26.99      499.85    417.91 o 
   7  12   7    13589.09    14605.98    540.26 o 
   8  12   7        2.38      527.60    534.99 o 
   9  12   7    20985.95    21616.74   1022.68 o 
  10  12   7       10.34      757.94    510.94 o 
  11  12   7     7734.50     8487.25    521.07 o 
  12  12   7     2987.28     3266.17    434.84 o 
  13  12   7       17.08      572.72    389.82 o 
  14  12   7      750.51      973.16    451.14 o 
 -13  13   7       32.75     1023.38    518.59 o 
 -12  13   7     1396.08     1589.69    571.10 o 
 -11  13   7     4812.84     4833.68    759.73 o 
 -10  13   7     1207.47     1426.46    643.63 o 
  -9  13   7     1365.35     2164.27    632.16 o 
  -8  13   7     2363.76     1521.93    665.24 o 
  -7  13   7      609.90      924.88    653.66 o 
  -6  13   7    31916.40    30173.77   1027.58 o 
  -5  13   7        8.72      265.46    675.57 o 
  -4  13   7     5239.90     5579.64    603.43 o 
  -3  13   7     4736.83     5312.54    704.44 o 
  -2  13   7    52264.09    51692.71   1950.38 o 
  -1  13   7      715.97     1273.37    603.35 o 
   0  13   7    44684.61    43985.16   1830.26 o 
   1  13   7    44788.38    45024.75   1415.99 o 
   2  13   7    13392.93    13137.15    608.35 o 
   3  13   7      617.67      906.67    558.40 o 
   4  13   7    32157.34    31304.85   1048.90 o 
   5  13   7    37283.77    36754.75    917.21 o 
   6  13   7     2722.33     2950.17    495.50 o 
   7  13   7    10555.38     9475.13    435.35 o 
   8  13   7    19956.99    17809.89    706.70 o 
   9  13   7     4415.33     4652.67    487.66 o 
  10  13   7    19151.90    19219.53    759.29 o 
  11  13   7     6219.19     6028.38    478.76 o 
  12  13   7    18617.38    20865.95    513.31 o 
  13  13   7      956.50     1527.45    416.95 o 
 -12  14   7    22286.96    21709.23   1198.88 o 
 -11  14   7      163.97     -503.79    719.20 o 
 -10  14   7      949.32     1217.96    756.71 o 
  -9  14   7     6132.02     6531.59    707.37 o 
  -8  14   7     2793.97     3205.92    750.65 o 
  -7  14   7       16.66      230.90    648.48 o 
  -6  14   7    23062.66    23306.75    649.32 o 
  -5  14   7      238.84      273.42    637.99 o 
  -4  14   7    19807.65    19876.16    936.86 o 
  -3  14   7    20135.93    21666.87    949.43 o 
  -2  14   7    22179.94    21663.25    768.62 o 
  -1  14   7       90.49      568.44    563.15 o 
   0  14   7     2103.96     2120.43    555.32 o 
   1  14   7     6838.84     6784.07    575.58 o 
   2  14   7     7735.86     7746.26    579.16 o 
   3  14   7    33255.54    31969.21   1778.69 o 
   4  14   7    65564.69    59053.11   3318.47 o 
   5  14   7      325.93      764.01    517.04 o 
   6  14   7      355.49      597.71    550.10 o 
   7  14   7      756.47     1168.20    508.02 o 
   8  14   7      682.82      668.74    559.92 o 
   9  14   7     4310.41     4120.98    440.03 o 
  10  14   7        7.43      344.01    406.60 o 
  11  14   7     1633.52     1873.37    444.84 o 
  12  14   7     7304.37     7468.61    436.99 o 
 -11  15   7     5800.03     6091.66    735.93 o 
 -10  15   7     3525.81     4641.62    583.98 o 
  -9  15   7     3647.92     4160.19    753.17 o 
  -8  15   7       50.21      -60.32    500.84 o 
  -7  15   7     1615.30     2211.47    550.29 o 
  -6  15   7     6298.42     6035.25    529.63 o 
  -5  15   7    10349.37     9648.58    590.37 o 
  -4  15   7     6678.96     5727.67    566.23 o 
  -3  15   7      137.00      507.81    539.64 o 
  -2  15   7     8614.52     9081.81    562.90 o 
  -1  15   7    11374.40    11163.31    606.62 o 
   0  15   7    17197.88    16606.61    610.11 o 
   1  15   7      720.18      613.94    609.01 o 
   2  15   7       44.63      856.30    581.89 o 
   3  15   7     5540.97     6038.82    563.49 o 
   4  15   7     1893.76     2196.01    538.46 o 
   5  15   7     1646.73     1579.58    516.92 o 
   6  15   7     2062.59     1667.71    502.54 o 
   7  15   7     6027.89     4947.13    422.90 o 
   8  15   7    28281.39    30672.08   1062.23 o 
   9  15   7      229.68      608.03    475.77 o 
  10  15   7      981.06     1002.37    426.84 o 
  11  15   7     1969.44     1896.98    458.06 o 
  12  15   7     3571.55     3451.14    487.36 o 
 -10  16   7     5942.93     5824.17    522.47 o 
  -9  16   7     3689.40     3597.27    540.92 o 
  -8  16   7     3262.81     3132.60    573.56 o 
  -7  16   7     5611.18     5474.09    607.06 o 
  -6  16   7     9281.87     9149.01    517.56 o 
  -5  16   7     9268.86     9458.12    639.60 o 
  -4  16   7     4319.02     4792.15    557.51 o 
  -3  16   7     8345.98     8428.38    526.26 o 
  -2  16   7     1818.52     2173.48    568.52 o 
  -1  16   7    13183.11    13904.75    631.52 o 
   0  16   7      197.36     -263.35    539.69 o 
   1  16   7      266.76      502.45    540.66 o 
   2  16   7     2389.68     2322.82    489.07 o 
   3  16   7    35912.43    34775.00   2186.85 o 
   4  16   7     2901.43     3094.46    476.53 o 
   5  16   7     6047.55     5854.88    507.08 o 
   6  16   7     3372.58     2968.63    404.90 o 
   7  16   7     4418.53     4896.83    517.86 o 
   8  16   7     1490.93     1626.34    444.79 o 
   9  16   7    26652.30    28775.51    772.85 o 
  10  16   7     7413.83     7124.39    416.47 o 
  11  16   7     6036.22     5914.07    475.29 o 
  -9  17   7     4896.18     5330.27    590.44 o 
  -8  17   7     9616.29    10712.89    696.09 o 
  -7  17   7      246.31      918.53    561.22 o 
  -6  17   7       76.77      702.91    553.32 o 
  -5  17   7    13712.31    12978.38    530.79 o 
  -4  17   7     3044.47     3221.08    527.13 o 
  -3  17   7     3909.80     3788.65    563.75 o 
  -2  17   7     1376.65     1341.31    502.46 o 
  -1  17   7     2431.78     2094.68    545.42 o 
   0  17   7      883.79     1060.44    537.99 o 
   1  17   7     3158.15     2807.08    431.36 o 
   2  17   7    13684.51    13373.80    511.93 o 
   3  17   7     7032.66     7982.29    538.39 o 
   4  17   7    16926.24    16655.13    937.10 o 
   5  17   7      263.88      603.69    532.92 o 
   6  17   7     3471.67     3960.97    469.72 o 
   7  17   7     6666.93     6690.17    452.99 o 
   8  17   7     2714.03     2893.40    433.31 o 
   9  17   7      392.66      979.68    419.92 o 
  -8  18   7     3483.64     4027.39    584.65 o 
  -7  18   7     1232.03     1395.65    470.39 o 
  -6  18   7     1092.52     1184.02    585.12 o 
  -5  18   7      928.09     1404.95    534.74 o 
  -4  18   7     4709.70     5292.66    535.16 o 
  -3  18   7       34.13      117.38    499.15 o 
  -2  18   7     4025.86     4717.27    542.73 o 
  -1  18   7     3231.27     3476.97    521.99 o 
   0  18   7     1054.36     1333.61    553.45 o 
   1  18   7      130.24      614.77    473.37 o 
   2  18   7     3691.81     4238.88    498.21 o 
   3  18   7     4095.66     4483.26    519.15 o 
   4  18   7     2737.07     2980.55    461.43 o 
   5  18   7     2845.57     3434.84    497.79 o 
   6  18   7     2029.42     2075.26    426.32 o 
   7  18   7      633.66      264.81    435.23 o 
   8  18   7     1656.03     1732.92    414.55 o 
  -6  19   7     2711.62     3185.88    522.74 o 
  -5  19   7       37.38      506.15    457.23 o 
  -4  19   7       24.70      193.67    474.11 o 
  -3  19   7    24317.98    26476.86   1206.48 o 
  -2  19   7    12394.92    13790.72    625.37 o 
  -1  19   7     7189.67     8158.04    507.44 o 
   0  19   7     6080.76     6700.19    661.10 o 
   1  19   7     2571.97     2690.93    458.67 o 
   2  19   7     1970.37     1984.49    478.96 o 
   3  19   7     2604.35     3287.13    479.91 o 
   4  19   7     5170.01     5650.52    465.05 o 
   5  19   7     2941.66     2832.59    438.42 o 
   6  19   7    11471.12    12657.39    514.60 o 
  -3  20   7     3027.31     3290.45    435.90 o 
  -2  20   7      476.04      848.52    437.26 o 
  -1  20   7     1012.24     1706.79    482.90 o 
   0  20   7      135.29      409.46    410.57 o 
   1  20   7        1.46     -102.04    492.28 o 
   2  20   7     9905.22    10961.10    486.07 o 
   3  20   7     7798.40     8065.60    484.30 o 
 -16   0   8     8594.27     8072.72    823.70 o 
 -14   0   8      194.99      872.52    730.03 o 
 -12   0   8    81317.74    81716.49   1974.02 o 
 -10   0   8       43.63     1185.05    900.68 o 
  -8   0   8    42728.16    43103.62   1616.33 o 
  -6   0   8    13123.04    14122.14   1381.97 o 
  -4   0   8    30273.68    35163.26   1897.60 o 
  -2   0   8   464772.75   565504.75   8479.27 o 
   0   0   8   296850.78   350849.59   2036.17 o 
   2   0   8    37158.95    41768.83   1127.14 o 
   4   0   8   173674.98   196567.53   1566.23 o 
   6   0   8    23366.23    21362.89   1788.64 o 
   8   0   8    13131.00    12885.41    818.35 o 
  10   0   8    33934.96    29023.57   1779.47 o 
  12   0   8     1204.67     1759.94    661.55 o 
  14   0   8    35013.09    30884.43   2003.56 o 
  16   0   8      934.83     1003.49    544.33 o 
 -17   1   8      672.99      757.02    456.08 o 
 -16   1   8     2734.38     2853.83    472.82 o 
 -15   1   8       70.20      207.99    498.98 o 
 -14   1   8      784.70     1160.09    499.78 o 
 -13   1   8     4037.45     3829.65    574.09 o 
 -12   1   8     1692.61     1948.74    533.05 o 
 -11   1   8      610.76      773.83    647.63 o 
 -10   1   8    37682.81    36791.03    723.84 o 
  -9   1   8     1736.36     1551.39    601.74 o 
  -8   1   8      162.10       74.07    618.42 o 
  -7   1   8     4137.64     3587.31    794.04 o 
  -6   1   8   304529.38   310507.09   2938.69 o 
  -5   1   8    83495.65    87710.59   1253.26 o 
  -4   1   8    41364.86    42942.66   1195.82 o 
  -3   1   8    55021.78    58700.77   1705.01 o 
  -2   1   8     1701.08     1861.91    898.08 o 
  -1   1   8    15779.53    16680.37   1820.86 o 
   0   1   8       19.97       74.82    698.93 o 
   1   1   8    86262.29   100702.18    974.62 o 
   2   1   8     4627.61     4968.31    740.55 o 
   3   1   8    43550.16    49087.24    771.76 o 
   4   1   8     2144.38     3215.20    708.78 o 
   5   1   8    61329.73    63180.23   2382.01 o 
   6   1   8     1113.20      871.78    584.97 o 
   7   1   8      667.88      986.43    571.80 o 
   8   1   8      207.26      230.76    473.17 o 
   9   1   8    23650.94    23860.13    620.44 o 
  10   1   8     3927.62     4590.89    450.55 o 
  11   1   8     5731.41     6964.55    529.34 o 
  12   1   8    23181.07    23894.25    708.74 o 
  13   1   8     3280.21     3729.40    398.59 o 
  14   1   8    16507.25    16896.39    441.28 o 
  15   1   8     7390.07     6992.92    358.42 o 
  16   1   8        2.29      130.99    367.72 o 
  17   1   8      120.13      273.84    306.31 o 
 -17   2   8     3662.11     3535.40    481.48 o 
 -16   2   8     4117.51     3989.02    481.75 o 
 -15   2   8     1011.68     1229.54    474.88 o 
 -14   2   8     4809.29     4763.45    523.43 o 
 -13   2   8      716.25     1059.63    571.38 o 
 -12   2   8    41290.69    40671.39    681.11 o 
 -11   2   8     7661.51     7835.18    635.19 o 
 -10   2   8    10911.72    10608.80    649.00 o 
  -9   2   8    16723.98    16384.93    666.70 o 
  -8   2   8    33071.13    31123.38    711.26 o 
  -7   2   8     4793.13     4756.01    812.74 o 
  -6   2   8      152.18      318.23    962.37 o 
  -5   2   8       41.12     1059.94   1105.51 o 
  -4   2   8    41385.59    45307.89   1254.10 o 
  -3   2   8    79990.37    91542.46   2694.62 o 
  -2   2   8   261174.73   305446.84   5812.69 o 
  -1   2   8     5910.09     5739.97    806.60 o 
   0   2   8   113161.09   132659.23   1735.54 o 
   1   2   8    28381.71    29366.66    723.81 o 
   2   2   8     5962.82     5239.54    695.62 o 
   3   2   8    29390.92    32307.78    812.43 o 
   4   2   8     2968.14     3368.22    685.28 o 
   5   2   8   227314.47   222644.27   7723.91 o 
   6   2   8     2835.00     1771.77    532.44 o 
   7   2   8     2088.71     1764.99    546.06 o 
   8   2   8     5829.23     5781.99    562.23 o 
   9   2   8    36549.86    37857.95    585.16 o 
  10   2   8     6825.58     6176.71    415.60 o 
  11   2   8    34914.01    37365.75    566.96 o 
  12   2   8     3067.76     3328.88    483.49 o 
  13   2   8     1132.53     1928.05    415.22 o 
  14   2   8    12051.76    12227.54    423.34 o 
  15   2   8     5651.80     6631.09    465.12 o 
  16   2   8        1.17      218.15    346.00 o 
  17   2   8       48.18      395.04    382.63 o 
 -17   3   8     3876.38     3953.69    467.45 o 
 -16   3   8     4340.58     4165.49    501.55 o 
 -15   3   8     1567.47     1555.80    520.52 o 
 -14   3   8     7576.09     7439.90    532.10 o 
 -13   3   8      994.67     1310.78    506.83 o 
 -12   3   8    17671.60    17710.79    604.84 o 
 -11   3   8     1093.22      997.94    592.02 o 
 -10   3   8     2157.12     2161.17    648.25 o 
  -9   3   8    13147.89    12867.26    617.48 o 
  -8   3   8    37834.28    36376.71    737.58 o 
  -7   3   8     1316.34     1678.72    766.78 o 
  -6   3   8    26460.40    26163.63    947.35 o 
  -5   3   8   239914.64   235852.42   8189.41 o 
  -4   3   8      108.67      750.62   1227.36 o 
  -3   3   8    67308.44    74217.21   2434.08 o 
  -2   3   8    85538.83    94349.81   2189.29 o 
  -1   3   8      489.93      502.23    804.51 o 
   0   3   8      285.56     -351.36    751.93 o 
   1   3   8   142798.48   146686.14   2649.25 o 
   2   3   8    12574.46    12504.19    635.94 o 
   3   3   8    35961.83    39878.29   1012.58 o 
   4   3   8     3632.83     3239.79    696.33 o 
   5   3   8    93001.35    90001.66   3927.43 o 
   6   3   8    30114.43    28303.43    937.11 o 
   7   3   8     6285.34     5944.91    529.19 o 
   8   3   8    24884.58    24005.32    683.77 o 
   9   3   8   111133.58   118337.81    780.23 o 
  10   3   8    62567.14    63662.41   1563.71 o 
  11   3   8    29236.78    27675.91    633.13 o 
  12   3   8      514.29     1051.12    453.74 o 
  13   3   8    25041.98    26210.90    720.09 o 
  14   3   8     8514.70     8340.67    380.28 o 
  15   3   8    19577.10    18874.53    724.73 o 
  16   3   8       27.15      -31.88    375.38 o 
  17   3   8      656.41      873.45    393.98 o 
 -17   4   8       10.83      126.07    492.72 o 
 -16   4   8     1088.41     1236.47    470.75 o 
 -15   4   8     2930.85     2719.94    506.50 o 
 -14   4   8     6106.03     5886.91    556.36 o 
 -13   4   8      661.88      501.62    553.26 o 
 -12   4   8      384.29      524.10    501.20 o 
 -11   4   8    12222.06    12450.52    590.37 o 
 -10   4   8    14149.71    14115.16    659.99 o 
  -9   4   8    56182.40    53445.24    796.55 o 
  -8   4   8     4534.74     4124.36    603.09 o 
  -7   4   8     6228.13     5890.53    772.86 o 
  -6   4   8     5871.72     4750.66    854.82 o 
  -5   4   8      249.58      541.29   1399.66 o 
  -4   4   8    30070.42    28041.50   1186.93 o 
  -3   4   8    53652.95    56676.75   2728.91 o 
  -2   4   8     8149.81     8985.22    912.92 o 
  -1   4   8    41932.21    46048.49   1022.52 o 
   0   4   8     5519.24     6016.29    780.95 o 
   1   4   8     3807.72     4182.66    703.30 o 
   2   4   8    60308.95    62665.91   1391.94 o 
   3   4   8    26215.69    26022.73    817.29 o 
   4   4   8    52812.66    47435.58   1367.10 o 
   5   4   8   185180.41   176433.83   5716.33 o 
   6   4   8    29766.16    31476.88    718.91 o 
   7   4   8    12089.35    11857.11    611.20 o 
   8   4   8      865.32     1228.97    480.35 o 
   9   4   8     1196.83      908.71    422.19 o 
  10   4   8      110.75      121.15    462.24 o 
  11   4   8    32838.40    33527.35    966.82 o 
  12   4   8    14603.28    14887.73    494.80 o 
  13   4   8      364.13      542.08    396.84 o 
  14   4   8     4920.12     4581.17    358.01 o 
  15   4   8     1689.18     1710.31    373.44 o 
  16   4   8      598.20      953.51    379.22 o 
  17   4   8     2741.66     3201.40    427.31 o 
 -16   5   8    12911.91    12783.07    635.70 o 
 -15   5   8    12189.12    11521.58    515.38 o 
 -14   5   8     4119.76     3774.64    523.78 o 
 -13   5   8     5592.88     5286.24    547.93 o 
 -12   5   8     7797.57     8268.64    621.20 o 
 -11   5   8     5199.41     5198.54    633.02 o 
 -10   5   8      688.62     1173.20    677.82 o 
  -9   5   8     8296.43     8000.26    749.27 o 
  -8   5   8    19065.24    19043.28    811.29 o 
  -7   5   8    23078.17    23049.19    883.93 o 
  -6   5   8    13989.54    12515.76    992.44 o 
  -5   5   8   106916.59    96874.69   1629.57 o 
  -4   5   8    12801.71    12909.94   1326.64 o 
  -3   5   8     2108.37     3642.18   1783.37 o 
  -2   5   8    16907.50    18757.11   1147.81 o 
  -1   5   8    32423.77    30193.20   1027.52 o 
   0   5   8      313.20      836.56    831.18 o 
   1   5   8    10211.76    11453.22    917.00 o 
   2   5   8    15429.48    15773.60    757.01 o 
   3   5   8     8662.67     7958.63    821.78 o 
   4   5   8    56167.24    57717.07   2141.48 o 
   5   5   8      367.10      593.82    634.30 o 
   6   5   8     6154.41     6117.28    598.82 o 
   7   5   8    63790.03    60196.41   2831.83 o 
   8   5   8    17832.78    16971.93    728.89 o 
   9   5   8    81423.24    74308.43   2336.97 o 
  10   5   8    45745.73    46733.50   1382.41 o 
  11   5   8    11965.09    12208.98    458.89 o 
  12   5   8    10301.06    10653.50    462.04 o 
  13   5   8    17259.57    15643.01    407.25 o 
  14   5   8     1401.89     1484.92    369.07 o 
  15   5   8     7446.36     6688.63    411.98 o 
  16   5   8      951.45     1088.73    428.80 o 
 -16   6   8     6609.38     6196.26    476.28 o 
 -15   6   8     8607.57     8970.32    556.68 o 
 -14   6   8     1134.67     1239.75    495.67 o 
 -13   6   8     1097.67     1423.64    514.99 o 
 -12   6   8     3050.96     3034.30    496.23 o 
 -11   6   8      545.70      965.00    595.32 o 
 -10   6   8      656.49     1017.22    573.54 o 
  -9   6   8    25695.42    24783.00    801.77 o 
  -8   6   8     8960.08     8055.08    748.67 o 
  -7   6   8    26096.96    24802.23   1015.99 o 
  -6   6   8    17952.06    17701.01   1103.04 o 
  -5   6   8     1997.83     1842.18   1216.72 o 
  -4   6   8    68428.05    62400.37   2720.76 o 
  -3   6   8      244.07      993.54   1602.98 o 
  -2   6   8   136754.80   140303.08   3547.38 o 
  -1   6   8   311860.59   331905.53   8078.93 o 
   0   6   8    67038.13    69911.40   1629.38 o 
   1   6   8      658.28     1462.06    897.91 o 
   2   6   8    97083.15    93496.57   3883.22 o 
   3   6   8    10300.89     8936.00    695.47 o 
   4   6   8    32502.62    30152.21    921.55 o 
   5   6   8    10648.29     9529.74    573.55 o 
   6   6   8     1128.70     1129.73    506.11 o 
   7   6   8      547.70      894.56    524.64 o 
   8   6   8      717.82      893.59    436.59 o 
   9   6   8     4775.84     3870.24    414.01 o 
  10   6   8     1650.66     2648.69    450.85 o 
  11   6   8     5031.59     5431.84    478.72 o 
  12   6   8    17715.76    18154.30    496.32 o 
  13   6   8       85.31      -60.70    404.13 o 
  14   6   8     3758.72     4218.48    469.48 o 
  15   6   8     2811.48     3174.06    371.00 o 
  16   6   8     1692.15     1659.32    426.74 o 
 -16   7   8      132.20      376.33    483.17 o 
 -15   7   8     1619.60     2032.10    506.68 o 
 -14   7   8        3.03      351.76    485.98 o 
 -13   7   8     3204.72     3331.28    572.80 o 
 -12   7   8     1112.41      872.53    627.11 o 
 -11   7   8     3747.60     3334.38    668.53 o 
 -10   7   8    34688.10    30940.60   1318.82 o 
  -9   7   8      895.07     1199.79    725.42 o 
  -8   7   8    14512.31    13657.80    832.02 o 
  -7   7   8     3678.66     3623.14    749.12 o 
  -6   7   8    19435.08    18677.06   1047.69 o 
  -5   7   8    34310.04    32696.85   1142.21 o 
  -4   7   8    24132.67    23012.07   1207.37 o 
  -3   7   8    43058.75    41333.05   2023.44 o 
  -2   7   8     2836.17     1822.68    818.50 o 
  -1   7   8    50264.96    47177.39   1769.27 o 
   0   7   8    54789.61    55321.35   1338.26 o 
   1   7   8      655.49      950.24    883.69 o 
   2   7   8    37865.11    33972.89   1100.26 o 
   3   7   8   160196.45   157780.83   5378.73 o 
   4   7   8   107675.38   105798.52   5275.18 o 
   5   7   8    33341.45    31999.85   1413.78 o 
   6   7   8    11887.54    12167.69    566.76 o 
   7   7   8    18179.49    16248.43    736.28 o 
   8   7   8     1057.14     1323.42    486.58 o 
   9   7   8      919.46      792.21    445.01 o 
  10   7   8     4033.82     3745.19    469.60 o 
  11   7   8      726.28      892.80    474.11 o 
  12   7   8     1957.00     1969.88    344.49 o 
  13   7   8      238.11      393.12    411.36 o 
  14   7   8     1851.17     2250.16    469.81 o 
  15   7   8      118.22       34.23    368.84 o 
  16   7   8     1023.98     1891.57    433.49 o 
 -15   8   8       12.99     -110.36    477.85 o 
 -14   8   8        0.61      500.42    487.92 o 
 -13   8   8      691.97      597.64    490.28 o 
 -12   8   8     3996.70     3687.33    541.12 o 
 -11   8   8    11381.75    10806.68    615.53 o 
 -10   8   8    45274.65    41467.38   1859.42 o 
  -9   8   8      222.47      881.89    898.54 o 
  -8   8   8    19813.38    19772.79    938.60 o 
  -7   8   8     6080.16     5849.63    750.16 o 
  -6   8   8      115.28      704.47    850.25 o 
  -5   8   8     6239.58     5633.16    766.10 o 
  -4   8   8    11663.96    11774.77   1070.62 o 
  -3   8   8     1259.91     1321.61    858.64 o 
  -2   8   8     8321.51     6699.10    749.87 o 
  -1   8   8   257742.44   233987.70   9455.54 o 
   0   8   8    14187.66    12311.66    719.25 o 
   1   8   8      372.43      954.03    730.50 o 
   2   8   8     5245.43     5182.54    747.98 o 
   3   8   8    35306.18    31882.38   1432.28 o 
   4   8   8     3215.03     2340.35    595.08 o 
   5   8   8    26146.56    22675.69   1218.95 o 
   6   8   8   121449.30   109905.15   4377.83 o 
   7   8   8    21199.75    22230.63    591.42 o 
   8   8   8     2193.23     2544.21    503.38 o 
   9   8   8     2829.63     3414.95    514.54 o 
  10   8   8     3582.73     4019.84    470.05 o 
  11   8   8     2597.12     2800.94    431.40 o 
  12   8   8     6414.65     6886.94    436.88 o 
  13   8   8       85.71      148.00    395.56 o 
  14   8   8      197.29      433.71    440.90 o 
  15   8   8     9226.84     9860.09    454.98 o 
  16   8   8     7597.70     7721.09    408.24 o 
 -15   9   8     3410.10     3386.37    524.19 o 
 -14   9   8     2145.80     2390.24    611.41 o 
 -13   9   8     1226.58     1145.04    476.70 o 
 -12   9   8      106.42      239.24    726.02 o 
 -11   9   8     1047.78      975.55    819.14 o 
 -10   9   8    43746.13    43608.47    948.78 o 
  -9   9   8    30372.78    26669.14    762.92 o 
  -8   9   8    81041.03    78859.55   1469.02 o 
  -7   9   8     2468.36     2394.57    937.95 o 
  -6   9   8    24058.30    20282.93    861.39 o 
  -5   9   8    10931.85    10164.02   1011.29 o 
  -4   9   8    63247.58    60033.24   2228.07 o 
  -3   9   8     2865.86     2190.36    712.14 o 
  -2   9   8     6704.01     6278.70    728.09 o 
  -1   9   8     4193.00     4348.19    747.04 o 
   0   9   8     9012.27     7912.00    641.90 o 
   1   9   8    12788.92    12229.95    700.94 o 
   2   9   8      557.45      988.92    576.98 o 
   3   9   8    52574.83    48715.04   2611.22 o 
   4   9   8     3875.91     3932.16    567.03 o 
   5   9   8     8030.15     8204.99    527.78 o 
   6   9   8      140.86      -52.82    468.93 o 
   7   9   8     1051.84     1354.01    497.22 o 
   8   9   8    15975.68    14970.88    811.19 o 
   9   9   8    43293.99    46111.04    873.16 o 
  10   9   8    64834.03    62002.11   2800.77 o 
  11   9   8    13129.50    13210.75    548.23 o 
  12   9   8      165.75      439.11    462.03 o 
  13   9   8       48.78     -162.37    389.28 o 
  14   9   8      960.58     1355.66    367.55 o 
  15   9   8       41.23       88.96    352.08 o 
 -15  10   8     4567.33     4462.39    535.26 o 
 -14  10   8      885.44      889.25    556.81 o 
 -13  10   8       11.03     1390.17    646.15 o 
 -12  10   8     2456.29     2521.12    634.09 o 
 -11  10   8     1653.69     1432.42    703.89 o 
 -10  10   8    68983.90    60131.60   3108.22 o 
  -9  10   8     1281.40     1357.16    903.30 o 
  -8  10   8     2382.08     2596.42    932.87 o 
  -7  10   8     1646.71     1817.44    760.17 o 
  -6  10   8    12749.58    13872.84    959.44 o 
  -5  10   8    12085.12    12989.46    981.36 o 
  -4  10   8     6559.87     6986.38    699.18 o 
  -3  10   8    21499.99    19930.67    841.29 o 
  -2  10   8    12448.94    11494.30    707.50 o 
  -1  10   8     9331.20     8386.79    622.95 o 
   0  10   8     8208.37     6196.40    547.31 o 
   1  10   8     3889.19     3654.83    566.02 o 
   2  10   8        3.49      551.91    564.65 o 
   3  10   8      147.65      476.08    593.17 o 
   4  10   8    76808.55    68819.89   2319.82 o 
   5  10   8    31854.19    28252.45   1189.17 o 
   6  10   8   132778.17   128463.13   5467.86 o 
   7  10   8    56226.00    57187.91   1766.87 o 
   8  10   8     2963.81     3111.51    491.72 o 
   9  10   8     1774.00     1625.05    457.39 o 
  10  10   8    10633.47    11275.39    523.21 o 
  11  10   8      138.26      795.05    435.66 o 
  12  10   8     1054.03     1344.69    446.57 o 
  13  10   8     3018.38     2907.49    372.82 o 
  14  10   8     5962.47     6472.60    412.32 o 
  15  10   8     8672.19     9630.60    569.74 o 
 -14  11   8      653.18      522.43    530.71 o 
 -13  11   8     3519.38     3849.83    587.53 o 
 -12  11   8    10242.32     9838.41    680.25 o 
 -11  11   8       87.53       89.22    773.32 o 
 -10  11   8       78.89        0.96    762.77 o 
  -9  11   8    17135.98    15816.93   1140.48 o 
  -8  11   8    24973.94    24020.98   1596.98 o 
  -7  11   8     4196.47     4318.98    779.64 o 
  -6  11   8    12208.49    11137.53    901.28 o 
  -5  11   8       32.75      442.46    788.87 o 
  -4  11   8    62095.61    54568.54   1306.44 o 
  -3  11   8     4597.68     4436.40    708.06 o 
  -2  11   8    27167.40    24491.42   1107.27 o 
  -1  11   8     3620.96     3572.63    644.65 o 
   0  11   8    35374.63    33380.15    917.71 o 
   1  11   8     9753.09     8945.71    610.66 o 
   2  11   8    34071.20    31875.98   1262.55 o 
   3  11   8      469.91      629.37    566.31 o 
   4  11   8     2573.94     2968.11    658.41 o 
   5  11   8    56353.87    53911.92   2511.62 o 
   6  11   8     4745.18     4779.79    498.71 o 
   7  11   8      278.41      435.34    447.91 o 
   8  11   8      896.76     1410.00    477.34 o 
   9  11   8    24973.91    26074.12    775.85 o 
  10  11   8    30881.43    29885.72    953.11 o 
  11  11   8       13.33      158.65    395.14 o 
  12  11   8     3774.46     3501.35    438.91 o 
  13  11   8     5960.60     6079.21    433.70 o 
  14  11   8     3035.54     3270.88    443.80 o 
 -14  12   8     1135.01      908.00   1282.02 o 
 -13  12   8     8641.35     8531.08    632.05 o 
 -12  12   8        8.77      351.80    639.10 o 
 -11  12   8     1430.73     1774.89    589.31 o 
 -10  12   8    10953.44    11368.98    794.57 o 
  -9  12   8     4292.28     5060.98    723.36 o 
  -8  12   8     1380.62     1917.10    691.89 o 
  -7  12   8    13367.24    12961.35    833.03 o 
  -6  12   8     6766.11     7742.90    740.07 o 
  -5  12   8     4379.60     4287.81    669.35 o 
  -4  12   8     7757.28     7752.86    630.61 o 
  -3  12   8    63504.44    60028.96   3014.87 o 
  -2  12   8    12248.39    12761.83    706.09 o 
  -1  12   8    30281.19    28998.31   1226.90 o 
   0  12   8     7918.08     8067.14    621.99 o 
   1  12   8     1402.01     1389.22    562.59 o 
   2  12   8      102.38      320.86    537.00 o 
   3  12   8    27545.16    28143.53    642.37 o 
   4  12   8     4643.22     4370.22    499.28 o 
   5  12   8       31.31     -192.12    598.01 o 
   6  12   8    31962.14    29917.64    980.90 o 
   7  12   8    11090.18    11052.40    533.78 o 
   8  12   8     4718.65     5122.29    479.63 o 
   9  12   8     5239.09     6129.27    468.68 o 
  10  12   8     5196.17     4991.68    394.56 o 
  11  12   8     1242.00     1080.21    428.99 o 
  12  12   8     3859.51     4406.60    437.47 o 
  13  12   8    25795.63    26490.62    737.77 o 
  14  12   8    12399.48    11858.54    437.33 o 
 -13  13   8      105.71      891.32    530.14 o 
 -12  13   8     2031.65     2812.30    695.76 o 
 -11  13   8     6913.29     7290.25    629.85 o 
 -10  13   8    11831.81    12353.19    714.03 o 
  -9  13   8      281.57      667.70    650.10 o 
  -8  13   8      491.37      855.65    650.20 o 
  -7  13   8    27748.58    27336.72   1163.91 o 
  -6  13   8       68.83      552.87    711.43 o 
  -5  13   8    16171.73    15908.11    688.22 o 
  -4  13   8      358.35      755.33    720.96 o 
  -3  13   8    24393.40    25554.07    991.83 o 
  -2  13   8    15346.74    15964.70    682.22 o 
  -1  13   8     1092.30     1585.81    554.67 o 
   0  13   8    21261.93    20339.82   1017.20 o 
   1  13   8     4767.50     5496.85    605.22 o 
   2  13   8    12710.16    12432.30    613.35 o 
   3  13   8      604.42      482.93    454.08 o 
   4  13   8      290.12      793.36    446.68 o 
   5  13   8    11491.38    12105.85    568.42 o 
   6  13   8     3376.41     3818.73    551.88 o 
   7  13   8     6656.69     6785.10    465.85 o 
   8  13   8     7091.96     7469.67    532.97 o 
   9  13   8     1547.97     1813.36    503.73 o 
  10  13   8      214.60      409.02    450.98 o 
  11  13   8     8426.48     7944.05    412.16 o 
  12  13   8     8786.74     8870.30    451.03 o 
  13  13   8    13921.44    15415.16    626.85 o 
 -12  14   8      890.00      856.76    750.19 o 
 -11  14   8      785.98      -94.69    630.15 o 
 -10  14   8      725.49     1436.98    663.33 o 
  -9  14   8     5319.49     5214.75    650.14 o 
  -8  14   8     3440.54     3394.10    802.77 o 
  -7  14   8     5308.91     3958.69    875.15 o 
  -6  14   8     5261.87     5352.30    621.51 o 
  -5  14   8      274.39       38.10    654.83 o 
  -4  14   8       12.05     -194.74    611.97 o 
  -3  14   8    53209.02    51425.31   1644.65 o 
  -2  14   8      397.02     1366.10    660.49 o 
  -1  14   8    27064.17    28429.55    785.52 o 
   0  14   8     1008.77     1560.38    557.88 o 
   1  14   8      131.49      549.15    579.16 o 
   2  14   8        6.16      487.97    572.85 o 
   3  14   8    27517.49    24329.41   1416.45 o 
   4  14   8    16616.70    16196.72    664.21 o 
   5  14   8     3316.14     3389.37    499.73 o 
   6  14   8      772.62      786.53    539.71 o 
   7  14   8      842.71      936.70    444.88 o 
   8  14   8      447.05      232.23    465.07 o 
   9  14   8    17874.36    17097.93    741.22 o 
  10  14   8      144.98      507.17    465.74 o 
  11  14   8      791.33      666.71    373.73 o 
  12  14   8       46.32      290.05    382.69 o 
 -11  15   8     1998.58     2832.27    583.29 o 
 -10  15   8     2045.78     2601.69    573.43 o 
  -9  15   8     3384.05     3039.77    643.07 o 
  -8  15   8     6815.48     6854.63   1032.68 o 
  -7  15   8     9565.31     8405.88    561.99 o 
  -6  15   8     6302.37     6943.91    667.29 o 
  -5  15   8    44456.39    41203.92   1024.50 o 
  -4  15   8    34727.73    36845.38   1772.00 o 
  -3  15   8    16424.46    16977.35    600.42 o 
  -2  15   8     1098.97      925.88    600.56 o 
  -1  15   8        2.50       -1.34    596.66 o 
   0  15   8      525.17      802.54    535.88 o 
   1  15   8      430.95      453.56    524.17 o 
   2  15   8    21293.52    19256.04    966.16 o 
   3  15   8     2155.20     2304.57    523.58 o 
   4  15   8    39422.21    35965.76   1654.65 o 
   5  15   8     4910.85     5053.13    502.02 o 
   6  15   8    11591.22     9679.77    441.67 o 
   7  15   8    13012.79    13255.56    549.33 o 
   8  15   8    17312.75    17212.02    956.95 o 
   9  15   8     1131.93     1398.96    450.16 o 
  10  15   8     8489.35     8421.31    484.56 o 
  11  15   8      171.52      793.74    431.59 o 
 -10  16   8       32.18     1293.74    706.71 o 
  -9  16   8     2794.71     3215.50    775.62 o 
  -8  16   8     4100.02     5541.78    657.93 o 
  -7  16   8      392.72      790.57    544.69 o 
  -6  16   8     4222.92     4778.91    606.61 o 
  -5  16   8      104.52      446.81    653.77 o 
  -4  16   8     1039.18     1474.20    475.45 o 
  -3  16   8      207.63      223.00    542.48 o 
  -2  16   8     9571.34     9770.09    543.35 o 
  -1  16   8      887.81     1556.85    558.63 o 
   0  16   8     1508.44     1509.75    571.73 o 
   1  16   8     8389.57     8356.29    538.37 o 
   2  16   8      430.79      849.05    487.33 o 
   3  16   8     3002.40     3595.52    554.07 o 
   4  16   8     9527.80     9674.19    527.17 o 
   5  16   8     6901.40     6557.76    517.53 o 
   6  16   8     2436.77     3144.76    511.65 o 
   7  16   8       66.17      451.06    445.48 o 
   8  16   8     1256.74     1722.25    416.11 o 
   9  16   8     5926.86     6932.61    490.56 o 
  10  16   8     3226.96     3495.31    473.80 o 
  -9  17   8    17905.35    20154.80    684.79 o 
  -8  17   8     4660.13     4612.06    575.85 o 
  -7  17   8     1823.91     1815.32    482.80 o 
  -6  17   8     2061.59     2657.92    630.78 o 
  -5  17   8      695.04      588.70    542.43 o 
  -4  17   8    11218.13    12325.73    583.10 o 
  -3  17   8     1032.52     1381.81    521.67 o 
  -2  17   8      302.60      661.34    494.79 o 
  -1  17   8     7262.32     7508.04    606.95 o 
   0  17   8     5216.12     5623.41    501.25 o 
   1  17   8       32.69      258.69    452.00 o 
   2  17   8    24523.53    24379.59    758.91 o 
   3  17   8     2190.90     2500.98    537.65 o 
   4  17   8    13221.98    14076.38    537.18 o 
   5  17   8     2716.52     3278.93    464.16 o 
   6  17   8     1503.47     1316.76    488.07 o 
   7  17   8     2123.37     2307.71    431.71 o 
   8  17   8    19146.38    19697.09    945.90 o 
   9  17   8     7757.76     8210.61    466.07 o 
  -8  18   8     1132.73     1720.73    989.15 o 
  -7  18   8     4566.45     4622.74    514.18 o 
  -6  18   8     6225.74     6832.44    456.63 o 
  -5  18   8        9.57      308.49    475.78 o 
  -4  18   8      142.06      239.63    434.43 o 
  -3  18   8    15819.96    16413.85    896.50 o 
  -2  18   8       46.86      433.51    447.85 o 
  -1  18   8     8888.19     9747.32    518.43 o 
   0  18   8    14133.42    14301.08    509.99 o 
   1  18   8     1996.38     1845.31    432.15 o 
   2  18   8      805.93     1205.86    468.81 o 
   3  18   8     3340.72     3920.77    485.71 o 
   4  18   8     2618.59     3175.90    459.43 o 
   5  18   8    20170.06    19950.66   1116.98 o 
   6  18   8     3491.16     3690.37    458.78 o 
   7  18   8     1134.50      866.01    444.96 o 
   8  18   8      474.03      765.04    433.04 o 
  -6  19   8      130.71      613.02    575.57 o 
  -5  19   8     8503.14    10002.03    512.94 o 
  -4  19   8     1287.52     2187.19    517.80 o 
  -3  19   8      325.81      284.55    473.62 o 
  -2  19   8    15862.35    16165.88    652.82 o 
  -1  19   8      127.38      188.64    446.59 o 
   0  19   8      126.81      245.96    434.75 o 
   1  19   8     6316.89     6717.23    461.63 o 
   2  19   8     1675.50     2421.65    475.00 o 
   3  19   8      131.30      712.32    464.91 o 
   4  19   8     9914.04    10641.77    505.23 o 
   5  19   8       96.71      467.93    481.15 o 
   6  19   8     2559.89     2834.34    393.48 o 
  -3  20   8     9184.22    11313.27    918.50 o 
  -2  20   8     5002.38     5734.87    500.48 o 
  -1  20   8     8692.05     9242.76    455.10 o 
   0  20   8    22521.30    23350.35   1372.93 o 
   1  20   8      229.37       87.06    386.67 o 
   2  20   8      889.40     1042.22    426.68 o 
   3  20   8      327.15      685.47    500.02 o 
 -17   0   9    24795.76    21962.61   1672.86 o 
 -15   0   9     5078.76     5008.09    742.73 o 
 -13   0   9    20518.01    20327.02    874.89 o 
 -11   0   9    38026.50    36958.01   1289.02 o 
  -9   0   9    61443.79    57956.04   1700.70 o 
  -7   0   9   187408.53   183311.14   2346.99 o 
  -5   0   9   516257.13   567048.88  15489.49 o 
  -3   0   9    32099.59    37401.23   1572.94 o 
  -1   0   9    71909.73    79193.09   1460.65 o 
   1   0   9    62791.50    69269.58   1240.24 o 
   3   0   9      494.95      917.78    937.62 o 
   5   0   9     5815.93     5923.94    824.80 o 
   7   0   9      109.88      137.40    619.48 o 
   9   0   9     5753.00     4831.26    611.17 o 
  11   0   9     3831.14     3839.95    599.79 o 
  13   0   9    22621.87    20824.29   1664.03 o 
  15   0   9    11793.38    11615.16    881.76 o 
  17   0   9      456.50      632.99    550.29 o 
 -17   1   9      252.93      481.65    481.50 o 
 -16   1   9     3307.80     2892.42    483.15 o 
 -15   1   9     1287.49     1667.63    500.91 o 
 -14   1   9     2220.51     1695.21    520.61 o 
 -13   1   9     2774.74     2972.09    550.32 o 
 -12   1   9     1035.55     1222.06    599.82 o 
 -11   1   9     4538.89     5177.76    634.50 o 
 -10   1   9     7227.10     7277.08    618.75 o 
  -9   1   9    16577.58    16189.63    684.58 o 
  -8   1   9     4809.06     4722.31    663.72 o 
  -7   1   9      439.39      685.68    730.58 o 
  -6   1   9    13604.94    13278.22    912.78 o 
  -5   1   9    89159.10    91223.79   2452.07 o 
  -4   1   9       21.06      612.03   1113.56 o 
  -3   1   9     3828.74     5293.98    960.59 o 
  -2   1   9     3327.90     3449.91    901.91 o 
  -1   1   9   258620.88   300108.22   3420.79 o 
   0   1   9     3429.95     3691.88    655.88 o 
   1   1   9     7410.45     7817.72    657.49 o 
   2   1   9    14940.52    16732.14    783.28 o 
   3   1   9    29604.85    27827.51    631.79 o 
   4   1   9    54307.43    50583.51   1478.87 o 
   5   1   9    33284.64    34825.83    769.12 o 
   6   1   9    24833.90    24170.31    674.90 o 
   7   1   9      172.36      369.90    446.70 o 
   8   1   9     5577.22     5362.21    499.79 o 
   9   1   9    22023.84    20678.00   1005.39 o 
  10   1   9    14560.26    14165.57    488.68 o 
  11   1   9    61895.53    58494.04   2158.72 o 
  12   1   9     6213.00     6621.40    440.65 o 
  13   1   9     1236.45     1626.90    481.05 o 
  14   1   9     2598.87     2620.81    377.55 o 
  15   1   9    17766.96    18988.41    477.57 o 
  16   1   9       35.44     -100.67    378.83 o 
  17   1   9      304.38      527.95    402.89 o 
 -17   2   9     6688.21     6460.36    486.30 o 
 -16   2   9      867.45     1298.74    522.51 o 
 -15   2   9     1099.44     1379.43    528.18 o 
 -14   2   9      280.08      490.56    502.72 o 
 -13   2   9    18964.36    18550.26    598.88 o 
 -12   2   9     1563.03     1543.27    507.20 o 
 -11   2   9    23994.36    23707.93    687.40 o 
 -10   2   9     4425.77     4341.02    626.34 o 
  -9   2   9     8262.77     8345.98    647.23 o 
  -8   2   9     6794.59     6929.03    629.22 o 
  -7   2   9    17642.92    17446.02    792.94 o 
  -6   2   9    12563.63    13694.87    909.28 o 
  -5   2   9   188418.86   200629.08   4522.89 o 
  -4   2   9    94764.41    99624.32   3044.31 o 
  -3   2   9     3601.21     4220.32   1023.52 o 
  -2   2   9    84403.22    92364.85   1138.04 o 
  -1   2   9   143657.59   159573.64   2046.98 o 
   0   2   9   166683.25   193538.08   2601.77 o 
   1   2   9     9496.05    10674.10    729.05 o 
   2   2   9    77058.25    82580.07    999.62 o 
   3   2   9    15105.83    14968.05    683.57 o 
   4   2   9    29018.30    31084.29    809.18 o 
   5   2   9      211.04      735.43    754.37 o 
   6   2   9     4110.70     3913.10    541.45 o 
   7   2   9     9922.44     8915.97    534.79 o 
   8   2   9     1882.47     1550.82    445.63 o 
   9   2   9       29.40      293.75    445.11 o 
  10   2   9     1657.31     1532.04    419.35 o 
  11   2   9     6268.21     6072.30    475.36 o 
  12   2   9     8590.66     8615.74    423.78 o 
  13   2   9      732.64      426.31    426.48 o 
  14   2   9    10379.00    10712.09    425.14 o 
  15   2   9     1925.93     2178.12    360.90 o 
  16   2   9       23.83      485.44    398.88 o 
  17   2   9     1375.44     1690.70    386.48 o 
 -17   3   9      292.79      636.61    770.22 o 
 -16   3   9     4178.58     4474.01    461.34 o 
 -15   3   9     2732.49     2696.52    484.57 o 
 -14   3   9      169.00      331.68    550.03 o 
 -13   3   9     7726.64     7148.86    558.78 o 
 -12   3   9     5240.35     5531.40    592.49 o 
 -11   3   9     3403.67     3526.57    600.93 o 
 -10   3   9    39217.61    37414.29    656.83 o 
  -9   3   9    23214.74    22850.53    712.40 o 
  -8   3   9    29179.78    29162.13    780.99 o 
  -7   3   9      758.87      901.65    775.27 o 
  -6   3   9    34366.57    33985.16    897.82 o 
  -5   3   9     5775.75     5450.23   1056.48 o 
  -4   3   9      293.87     1216.32   1187.27 o 
  -3   3   9   154103.53   169745.28   4070.52 o 
  -2   3   9    26630.86    30515.70   1078.95 o 
  -1   3   9     2976.07     4058.77    893.74 o 
   0   3   9     7651.17     8591.43    735.19 o 
   1   3   9      222.47      250.85    687.95 o 
   2   3   9    74746.89    75182.45   1766.80 o 
   3   3   9    44893.53    48250.71    844.72 o 
   4   3   9   179838.69   164409.66   7264.19 o 
   5   3   9    30260.96    28361.54    990.60 o 
   6   3   9   148134.28   145056.66   6496.60 o 
   7   3   9      120.76      -14.46    434.47 o 
   8   3   9    39196.08    36512.14   1619.60 o 
   9   3   9    17059.31    17297.70    544.46 o 
  10   3   9    80004.48    76243.84   3032.30 o 
  11   3   9    24497.41    25344.80    986.74 o 
  12   3   9     3625.14     3321.14    451.96 o 
  13   3   9    18884.06    18013.23    579.41 o 
  14   3   9      957.54     1315.04    448.14 o 
  15   3   9       11.78      811.09    438.36 o 
  16   3   9        4.67      414.23    305.04 o 
  17   3   9     1359.62     1555.95    333.83 o 
 -16   4   9       82.80      186.74    476.15 o 
 -15   4   9     2306.69     2482.59    511.13 o 
 -14   4   9     3733.28     3613.27    519.15 o 
 -13   4   9     2349.64     2322.50    518.66 o 
 -12   4   9     9402.91     9193.86    615.10 o 
 -11   4   9     8010.66     8245.46    645.99 o 
 -10   4   9     1155.32     1078.47    635.83 o 
  -9   4   9    21044.75    21530.57    721.25 o 
  -8   4   9     5924.55     5650.44    734.64 o 
  -7   4   9    63603.79    60040.48   1443.64 o 
  -6   4   9    22913.35    21777.51    883.93 o 
  -5   4   9      524.62      373.01   1073.22 o 
  -4   4   9    49355.04    47012.53   1830.40 o 
  -3   4   9    16751.84    18904.77   1160.54 o 
  -2   4   9     4369.07     4707.79    940.33 o 
  -1   4   9    10757.75    12656.46    943.59 o 
   0   4   9    67285.93    71152.91    958.67 o 
   1   4   9     7142.66     8319.90    815.71 o 
   2   4   9    29604.01    28307.87   1019.90 o 
   3   4   9    74422.90    76973.16   1694.54 o 
   4   4   9     8534.57     7914.45    653.96 o 
   5   4   9    20745.61    22176.70    759.95 o 
   6   4   9    93500.60    87645.56   3167.13 o 
   7   4   9     6182.83     5479.79    492.02 o 
   8   4   9     3039.98     2905.64    415.69 o 
   9   4   9     9151.82     9723.09    474.45 o 
  10   4   9    42209.45    42784.41   1719.18 o 
  11   4   9    45008.27    44393.53   1287.00 o 
  12   4   9     2726.13     3045.88    496.56 o 
  13   4   9    23744.54    24670.33    532.10 o 
  14   4   9    11347.13    10840.71    511.90 o 
  15   4   9       24.18      114.12    405.76 o 
  16   4   9     8186.79     8387.88    474.11 o 
  17   4   9     3238.73     3146.24    875.07 o 
 -16   5   9      984.62      982.18    496.49 o 
 -15   5   9     1481.14     1458.49    491.44 o 
 -14   5   9    12427.31    12135.17    540.06 o 
 -13   5   9    16018.14    15964.42    636.36 o 
 -12   5   9     1695.74     1637.74    511.13 o 
 -11   5   9      298.05      788.53    586.41 o 
 -10   5   9    46318.98    45001.89   1178.61 o 
  -9   5   9       24.31       55.59    696.07 o 
  -8   5   9    71665.34    63641.78   2717.34 o 
  -7   5   9     4320.48     4345.23    763.20 o 
  -6   5   9     4812.31     4216.11    989.23 o 
  -5   5   9    20516.74    18017.46   1048.92 o 
  -4   5   9     7658.34     6667.13   1140.35 o 
  -3   5   9   190607.83   197596.66   3864.75 o 
  -2   5   9     2769.34     4079.43   1051.27 o 
  -1   5   9    75843.46    78385.56   1846.72 o 
   0   5   9      992.87     1000.83    801.41 o 
   1   5   9     8419.55     9547.67    884.77 o 
   2   5   9     1151.54     1629.26    786.54 o 
   3   5   9   152196.00   162762.56   1024.57 o 
   4   5   9    26944.61    25815.61    697.54 o 
   5   5   9   105535.44   100493.14   3796.11 o 
   6   5   9    62985.99    58133.77   1308.21 o 
   7   5   9     2459.64     2023.85    449.71 o 
   8   5   9    23434.28    23161.49    838.94 o 
   9   5   9     2550.03     2605.67    476.57 o 
  10   5   9    60005.52    62949.41   1129.71 o 
  11   5   9     1793.01     2191.61    478.92 o 
  12   5   9    12361.90    12392.10    561.80 o 
  13   5   9    24382.61    24622.04    571.06 o 
  14   5   9     1771.82     1641.74    418.75 o 
  15   5   9     7491.33     6492.33    383.53 o 
  16   5   9      101.84      849.92    391.30 o 
 -16   6   9     3003.53     2824.79    487.80 o 
 -15   6   9      317.40      932.37    491.13 o 
 -14   6   9     5960.55     5769.12    530.46 o 
 -13   6   9     2661.04     2894.55    593.50 o 
 -12   6   9    51575.18    48768.70    909.05 o 
 -11   6   9     1111.45     1213.18    606.05 o 
 -10   6   9     6513.05     6467.13    673.65 o 
  -9   6   9     6816.79     6749.04    699.80 o 
  -8   6   9     6451.70     6392.16    973.77 o 
  -7   6   9    83119.91    76552.09   1840.08 o 
  -6   6   9    26118.31    24698.30   1057.09 o 
  -5   6   9    11474.80    10050.08   1100.24 o 
  -4   6   9     1019.95      813.41    894.37 o 
  -3   6   9    29559.06    25726.11   1361.68 o 
  -2   6   9   104442.80   101537.77   2550.36 o 
  -1   6   9    99436.68   100307.30   2954.80 o 
   0   6   9    12845.99    12595.24    907.36 o 
   1   6   9      449.31      808.14    848.98 o 
   2   6   9      137.24      446.35    713.17 o 
   3   6   9    17914.92    17707.17    732.72 o 
   4   6   9    44049.45    44101.64   1497.46 o 
   5   6   9    50810.48    50427.59   1284.02 o 
   6   6   9   125360.70   129658.55   2825.86 o 
   7   6   9    22016.67    21111.47    798.41 o 
   8   6   9    13824.19    12727.47    608.14 o 
   9   6   9     6542.56     6065.80    447.20 o 
  10   6   9    11594.92    11639.04    586.91 o 
  11   6   9    12826.90    13489.50    471.98 o 
  12   6   9     2081.12     2393.95    412.05 o 
  13   6   9    20653.99    21014.92    795.69 o 
  14   6   9      837.55      670.35    401.42 o 
  15   6   9      117.32      673.51    387.63 o 
  16   6   9    13403.82    13512.20    572.76 o 
 -16   7   9      544.90      267.86    511.76 o 
 -15   7   9      620.77      759.28    539.19 o 
 -14   7   9    19200.51    19455.45    628.86 o 
 -13   7   9     1992.30     2181.48    508.50 o 
 -12   7   9     6972.62     6281.51    661.61 o 
 -11   7   9    15029.98    14067.52    757.01 o 
 -10   7   9    11397.54    10635.57    724.62 o 
  -9   7   9    62544.63    59052.62    941.21 o 
  -8   7   9    26076.54    24254.25    973.63 o 
  -7   7   9    15082.10    12633.59    819.45 o 
  -6   7   9    14614.00    12867.96    825.96 o 
  -5   7   9    17035.76    17159.63    959.12 o 
  -4   7   9     7932.85     7002.51    806.91 o 
  -3   7   9    64597.16    62744.71   2440.19 o 
  -2   7   9    84318.34    82517.49   2878.02 o 
  -1   7   9    14489.76    13740.36    829.22 o 
   0   7   9    21148.60    18756.88    669.14 o 
   1   7   9      779.03      567.93    730.01 o 
   2   7   9     3221.80     2516.12    672.26 o 
   3   7   9    47924.66    47994.78   1382.55 o 
   4   7   9    49684.17    50928.11    726.18 o 
   5   7   9      643.55      818.80    478.63 o 
   6   7   9      198.02      342.57    461.91 o 
   7   7   9     1768.85     1655.69    476.63 o 
   8   7   9     1511.26     1422.77    489.17 o 
   9   7   9    10465.06    10634.38    494.10 o 
  10   7   9     5097.56     4623.76    478.66 o 
  11   7   9     1658.26     1617.90    387.16 o 
  12   7   9      336.48      314.35    469.53 o 
  13   7   9     2456.92     2758.13    397.82 o 
  14   7   9    10029.83     9865.77    400.13 o 
  15   7   9     5057.99     5105.58    417.53 o 
  16   7   9      363.18      446.68    370.15 o 
 -15   8   9     2144.27     2295.11    509.48 o 
 -14   8   9      349.59      957.33    589.71 o 
 -13   8   9     5885.04     5770.63    589.47 o 
 -12   8   9    30913.79    31259.35    835.84 o 
 -11   8   9     3250.97     3696.57    827.54 o 
 -10   8   9    21261.02    20059.19    657.78 o 
  -9   8   9     3736.22     4596.30    917.85 o 
  -8   8   9       66.30      -93.45    889.80 o 
  -7   8   9      859.95     1760.59    745.14 o 
  -6   8   9    82311.84    78164.94   2836.43 o 
  -5   8   9     5207.56     4847.58    812.82 o 
  -4   8   9      366.97     1718.35   1009.13 o 
  -3   8   9     2672.91     2525.53    772.33 o 
  -2   8   9    50095.00    45227.37   1651.02 o 
  -1   8   9    29749.39    29450.31    797.25 o 
   0   8   9    21478.32    20046.47    744.22 o 
   1   8   9     2545.04     2640.56    624.45 o 
   2   8   9     2472.62     2019.19    678.81 o 
   3   8   9     3651.60     3144.63    578.85 o 
   4   8   9     1668.60     2253.84    595.78 o 
   5   8   9   139019.89   131093.88   6535.19 o 
   6   8   9    35904.87    35949.06   1858.25 o 
   7   8   9    29819.53    30369.84    962.76 o 
   8   8   9     7599.32     7955.99    476.74 o 
   9   8   9    43766.58    41184.87   1198.70 o 
  10   8   9      131.96      590.03    512.62 o 
  11   8   9     4241.81     4173.97    483.84 o 
  12   8   9     2250.51     2844.25    476.61 o 
  13   8   9     2019.98     2304.95    415.13 o 
  14   8   9     3006.73     3226.88    423.12 o 
  15   8   9      306.30      898.18    352.01 o 
 -15   9   9      119.75       85.59    551.65 o 
 -14   9   9     2472.21     3065.22    634.21 o 
 -13   9   9      845.97     1586.20    733.42 o 
 -12   9   9    13117.10    12290.37    710.92 o 
 -11   9   9    20679.29    20827.06    768.23 o 
 -10   9   9     2418.97     3166.07    861.16 o 
  -9   9   9   107872.23   102651.96    958.45 o 
  -8   9   9     1969.17     2083.90    822.76 o 
  -7   9   9    20788.37    17390.06   1067.82 o 
  -6   9   9    18626.20    16232.64    876.44 o 
  -5   9   9     7113.47     6896.05    843.69 o 
  -4   9   9      789.67      312.10    797.26 o 
  -3   9   9     3258.89     3292.02    683.07 o 
  -2   9   9    54586.07    50256.93   1466.29 o 
  -1   9   9     4978.33     4426.40    596.98 o 
   0   9   9    16102.15    15214.35    672.20 o 
   1   9   9      998.86      957.08    569.77 o 
   2   9   9     6128.99     5541.47    597.64 o 
   3   9   9      101.17      535.19    595.55 o 
   4   9   9    75997.82    70224.50   3139.34 o 
   5   9   9   114063.51   116484.27   3057.32 o 
   6   9   9     7647.95     7042.15    465.65 o 
   7   9   9     9329.58    10080.50    495.99 o 
   8   9   9    13995.82    14554.14    530.48 o 
   9   9   9    30880.59    29688.91   1003.49 o 
  10   9   9     1342.23     1508.08    437.45 o 
  11   9   9     3134.79     3045.31    407.23 o 
  12   9   9     2015.77     2312.93    484.00 o 
  13   9   9     1251.59     1433.32    430.74 o 
  14   9   9    14870.74    14608.85    719.42 o 
  15   9   9      307.10      569.91    441.05 o 
 -14  10   9     2025.46     2181.25    686.80 o 
 -13  10   9      475.27      821.48    574.08 o 
 -12  10   9       79.49      850.82    609.13 o 
 -11  10   9     2142.54     1877.30    641.11 o 
 -10  10   9    15234.78    14980.27    765.59 o 
  -9  10   9     2237.98     1845.76    716.25 o 
  -8  10   9     1583.27     1574.45    859.04 o 
  -7  10   9    17449.14    17202.99    900.26 o 
  -6  10   9    24233.11    24494.21   1315.34 o 
  -5  10   9     7620.11     8405.41    948.14 o 
  -4  10   9     5153.45     6025.46    913.76 o 
  -3  10   9    46171.23    47866.64   1162.72 o 
  -2  10   9      113.43      348.62    704.11 o 
  -1  10   9    18048.96    16792.06    644.65 o 
   0  10   9    10857.42    11088.46    660.45 o 
   1  10   9    88690.34    83499.65   2219.88 o 
   2  10   9     3694.25     3541.97    614.87 o 
   3  10   9      902.98      786.77    633.20 o 
   4  10   9    25467.50    23522.44   1072.03 o 
   5  10   9    41743.24    38616.45   1215.17 o 
   6  10   9    14968.08    14757.08    544.02 o 
   7  10   9    10846.86    10646.29    501.89 o 
   8  10   9    61286.18    60953.94   1843.22 o 
   9  10   9     9023.20    10056.85    505.01 o 
  10  10   9      143.56      253.77    441.13 o 
  11  10   9     1731.37     1839.97    466.09 o 
  12  10   9      596.19      991.26    461.08 o 
  13  10   9     6486.09     6549.95    423.42 o 
  14  10   9     1577.03     2325.31    441.77 o 
  15  10   9      275.13      702.49    468.00 o 
 -14  11   9      858.41     1172.99    557.98 o 
 -13  11   9     9670.31     9692.49    645.67 o 
 -12  11   9      701.53     1239.50    603.84 o 
 -11  11   9      874.71      470.32    560.60 o 
 -10  11   9     5896.42     5369.93    599.41 o 
  -9  11   9    23723.35    21233.47   1284.78 o 
  -8  11   9    11333.44     9574.56    835.07 o 
  -7  11   9     4623.91     5276.37    926.52 o 
  -6  11   9    13164.66    12451.64    940.59 o 
  -5  11   9    19301.01    17178.97   1401.58 o 
  -4  11   9    32996.71    32720.14    974.68 o 
  -3  11   9    14997.45    16090.89    740.11 o 
  -2  11   9     2970.89     3687.80    675.18 o 
  -1  11   9      498.68     1036.65    527.50 o 
   0  11   9     4946.58     4429.94    519.47 o 
   1  11   9    11448.12    11958.45    650.68 o 
   2  11   9     2066.22     2558.86    494.87 o 
   3  11   9     7450.82     7641.43    612.00 o 
   4  11   9      766.03     1271.79    566.75 o 
   5  11   9    65889.78    67666.51   1989.51 o 
   6  11   9     3166.15     3166.32    449.08 o 
   7  11   9     3960.95     3940.44    462.03 o 
   8  11   9    12886.32    12753.72    506.91 o 
   9  11   9    10822.37    11465.06    647.39 o 
  10  11   9      262.56      168.37    466.07 o 
  11  11   9     3283.95     3359.07    472.07 o 
  12  11   9     2916.23     2777.92    416.93 o 
  13  11   9     1076.57     1636.98    446.01 o 
  14  11   9      797.79     1374.35    380.01 o 
 -13  12   9     1099.62     2412.57    610.19 o 
 -12  12   9     2076.82     2729.64    674.30 o 
 -11  12   9    11867.29    12203.87    798.40 o 
 -10  12   9     1273.96     1357.09    637.00 o 
  -9  12   9      244.97      711.43    613.68 o 
  -8  12   9    48367.31    50557.87    927.49 o 
  -7  12   9     7989.36     7738.70    684.74 o 
  -6  12   9    18932.49    18205.98   1025.04 o 
  -5  12   9     1350.08     1296.27    658.62 o 
  -4  12   9     5846.54     5955.19    795.63 o 
  -3  12   9    38455.78    35005.39    956.35 o 
  -2  12   9    30053.44    28173.59   1018.33 o 
  -1  12   9    33777.69    33559.68    850.31 o 
   0  12   9    20378.02    18744.19    806.00 o 
   1  12   9   129529.63   116857.72   5483.33 o 
   2  12   9    37252.12    38396.39   1415.66 o 
   3  12   9     3913.81     3919.86    560.63 o 
   4  12   9    13166.84    13383.03    552.91 o 
   5  12   9      548.63      661.40    514.83 o 
   6  12   9    29621.73    27958.37   1037.76 o 
   7  12   9     1096.06     1021.71    473.16 o 
   8  12   9     9889.93    10267.26    573.86 o 
   9  12   9      261.56      448.83    450.45 o 
  10  12   9      466.70      511.47    463.49 o 
  11  12   9     5110.52     4916.84    421.53 o 
  12  12   9    14974.10    14516.29    750.79 o 
  13  12   9    10418.66    10248.59    584.18 o 
 -13  13   9     4462.19     5010.25    695.47 o 
 -12  13   9     1294.26     2265.08    495.37 o 
 -11  13   9     2752.05     3301.34    601.73 o 
 -10  13   9     1940.94     2324.11    577.69 o 
  -9  13   9      140.40      614.54    791.64 o 
  -8  13   9     3063.46     3599.07    829.64 o 
  -7  13   9      483.79        7.62    742.33 o 
  -6  13   9      331.19      324.50    689.64 o 
  -5  13   9      800.87      562.93    666.03 o 
  -4  13   9    80624.78    77976.41   3186.83 o 
  -3  13   9     1995.16     1963.72    558.13 o 
  -2  13   9     8263.16     7699.76    659.25 o 
  -1  13   9    14635.66    14378.81    632.92 o 
   0  13   9    69343.84    68475.05   2428.62 o 
   1  13   9     1118.67      795.88    561.46 o 
   2  13   9     5334.12     4956.45    553.08 o 
   3  13   9     5790.81     6219.13    561.32 o 
   4  13   9     7642.05     6862.86    489.74 o 
   5  13   9      192.96      321.93    486.40 o 
   6  13   9     1700.46     2095.13    497.62 o 
   7  13   9       13.44      544.82    493.99 o 
   8  13   9     8013.77     7922.93    500.60 o 
   9  13   9     1195.55     1017.62    428.67 o 
  10  13   9     1848.47     1830.96    479.80 o 
  11  13   9      194.08      394.19    451.13 o 
  12  13   9     2954.39     3654.15    401.34 o 
  13  13   9       51.00      176.77    426.71 o 
 -12  14   9      607.35      623.01    624.02 o 
 -11  14   9     3647.38     3209.74    587.71 o 
 -10  14   9      108.30      234.25    709.71 o 
  -9  14   9     3002.90     1986.39    549.14 o 
  -8  14   9    35082.29    37396.36   1123.91 o 
  -7  14   9     2905.63     3848.49    811.49 o 
  -6  14   9    45802.79    41301.56    674.62 o 
  -5  14   9    10921.85    11658.04    693.99 o 
  -4  14   9    30300.10    31617.67   1100.15 o 
  -3  14   9     3934.65     4075.31    602.68 o 
  -2  14   9    16733.44    17561.89    707.09 o 
  -1  14   9     1726.04     1931.65    625.53 o 
   0  14   9     9497.77     7863.52    556.39 o 
   1  14   9    16155.25    15908.29    682.21 o 
   2  14   9    37319.52    34841.59   1696.84 o 
   3  14   9     2849.04     2813.97    487.45 o 
   4  14   9     1001.08     1159.26    478.52 o 
   5  14   9     3812.94     3949.87    555.61 o 
   6  14   9       11.32      582.14    477.70 o 
   7  14   9      268.06      595.49    454.90 o 
   8  14   9      545.82      858.11    425.45 o 
   9  14   9      568.34      573.42    438.63 o 
  10  14   9      496.55      926.68    448.07 o 
  11  14   9     4213.01     5033.11    462.35 o 
  12  14   9    11031.25    10624.01    437.55 o 
 -11  15   9     1268.56     1333.00    504.43 o 
 -10  15   9     7800.14     8694.58    603.16 o 
  -9  15   9     2331.45     1971.90    730.74 o 
  -8  15   9     2456.67     1669.11    571.75 o 
  -7  15   9     2211.80     2070.21    636.29 o 
  -6  15   9     7742.17     7214.86    653.66 o 
  -5  15   9      348.71     1017.82    528.62 o 
  -4  15   9    16291.55    16085.30    644.43 o 
  -3  15   9       32.26      257.61    557.06 o 
  -2  15   9     2509.80     2923.67    599.98 o 
  -1  15   9    27771.46    26226.06   1183.38 o 
   0  15   9    18670.46    18871.29    764.65 o 
   1  15   9      627.99     1161.27    529.22 o 
   2  15   9     1224.98     1306.41    518.41 o 
   3  15   9    42261.39    36413.64   1794.29 o 
   4  15   9     2679.88     3161.40    482.52 o 
   5  15   9    32050.05    34118.02    706.14 o 
   6  15   9     5707.06     5299.91    424.11 o 
   7  15   9     2294.75     2259.99    482.65 o 
   8  15   9     6202.82     6372.67    420.04 o 
   9  15   9    28290.88    29462.30    983.83 o 
  10  15   9      692.23     1062.51    427.47 o 
  11  15   9     4057.79     4712.94    444.79 o 
 -10  16   9      105.40     1040.13    696.34 o 
  -9  16   9     2991.56     3251.21    541.31 o 
  -8  16   9      315.22      756.54    706.55 o 
  -7  16   9     4039.16     5413.59    762.22 o 
  -6  16   9      183.72      181.25    628.08 o 
  -5  16   9    21344.04    20254.88   1098.77 o 
  -4  16   9     6464.96     6513.70    540.62 o 
  -3  16   9    14866.86    13914.71    490.82 o 
  -2  16   9      746.96     1374.04    576.56 o 
  -1  16   9    17491.68    16931.98    604.70 o 
   0  16   9     1673.63     1820.94    495.73 o 
   1  16   9     7402.33     7199.80    499.50 o 
   2  16   9     3313.09     3464.09    542.78 o 
   3  16   9    28504.07    25375.16   1427.39 o 
   4  16   9    12814.98    11847.68    521.90 o 
   5  16   9       17.44      115.72    445.68 o 
   6  16   9       31.11      -21.31    432.83 o 
   7  16   9      981.78     1001.43    386.87 o 
   8  16   9     1107.86     1203.24    425.51 o 
   9  16   9       83.71      260.08    385.24 o 
  10  16   9     4315.06     4927.74    472.00 o 
  -9  17   9     3125.54     3524.23    625.71 o 
  -8  17   9     2515.47     2769.87    638.84 o 
  -7  17   9      733.35     1242.30    698.04 o 
  -6  17   9      955.55     1675.91    597.05 o 
  -5  17   9      608.75      948.22    518.87 o 
  -4  17   9     1328.04     1853.20    493.11 o 
  -3  17   9      157.82      156.69    521.60 o 
  -2  17   9     7400.16     8152.16    570.62 o 
  -1  17   9     8386.61     8191.18    551.21 o 
   0  17   9      374.54      560.28    543.45 o 
   1  17   9     5680.73     5153.76    477.70 o 
   2  17   9        3.08      256.82    439.58 o 
   3  17   9    29347.34    29297.04   1270.19 o 
   4  17   9      417.60      336.47    449.84 o 
   5  17   9    19170.49    18832.13    624.81 o 
   6  17   9    12210.14    11845.36    474.24 o 
   7  17   9     2959.96     3749.04    424.36 o 
   8  17   9     1521.22     1650.79    472.68 o 
   9  17   9    26747.78    24887.57   1738.46 o 
  -7  18   9     1668.11     1390.13    824.14 o 
  -6  18   9    15586.46    18326.36   1194.83 o 
  -5  18   9     2627.43     2697.64    476.42 o 
  -4  18   9      112.03      140.56    541.07 o 
  -3  18   9      217.94      225.22    523.76 o 
  -2  18   9     4597.32     5172.88    554.50 o 
  -1  18   9        9.27        9.65    494.79 o 
   0  18   9      289.16      520.84    519.23 o 
   1  18   9     1018.66     1688.20    504.01 o 
   2  18   9      136.56      720.82    501.98 o 
   3  18   9     4918.77     4110.00    428.96 o 
   4  18   9    13356.70    13399.12    506.02 o 
   5  18   9     9210.48     9381.87    459.39 o 
   6  18   9      691.72      916.01    484.46 o 
   7  18   9     2217.95     2241.31    413.42 o 
  -5  19   9     1566.36     1387.01    467.13 o 
  -4  19   9     7969.16     7809.05    428.60 o 
  -3  19   9      809.33     1404.86    479.68 o 
  -2  19   9    10788.36    11859.04    543.14 o 
  -1  19   9      175.53      766.14    455.72 o 
   0  19   9        2.15     -224.31    505.70 o 
   1  19   9     2374.63     2412.79    428.43 o 
   2  19   9     2838.82     3533.02    442.85 o 
   3  19   9       52.17      206.94    460.51 o 
   4  19   9      376.17     1017.05    465.49 o 
   5  19   9      221.81      480.62    453.99 o 
  -1  20   9    11731.80    13136.68    479.26 o 
   0  20   9     4269.65     5058.70    432.75 o 
   1  20   9     4044.94     4317.17    458.93 o 
   2  20   9     2092.48     2069.03    706.51 o 
 -16   0  10    49427.89    48666.57   3762.66 o 
 -14   0  10    25470.01    24054.37    824.11 o 
 -12   0  10     3353.35     3045.05    918.86 o 
 -10   0  10      101.44      882.46   1007.63 o 
  -8   0  10     3298.50     3486.64    953.61 o 
  -6   0  10   368041.78   392475.78   7677.76 o 
  -4   0  10    67484.47    67926.29   3860.11 o 
  -2   0  10    89776.97   103551.00   1597.93 o 
   0   0  10    12760.36    13755.00    997.70 o 
   2   0  10    81596.53    83905.13   4134.11 o 
   4   0  10     8559.75     9411.38    941.59 o 
   6   0  10       11.20      125.34    848.88 o 
   8   0  10     2405.40     2209.75    685.99 o 
  10   0  10    43270.89    41367.66    963.86 o 
  12   0  10     1375.16     1367.67    637.45 o 
  14   0  10    13872.33    12955.47    679.57 o 
  16   0  10    10897.73    11659.38    625.89 o 
 -17   1  10     1073.85     1070.31   1158.52 o 
 -16   1  10     9673.48     9602.37    514.53 o 
 -15   1  10     2092.79     2647.75    515.20 o 
 -14   1  10      371.49     1099.93    512.29 o 
 -13   1  10     1669.15     1922.19    558.52 o 
 -12   1  10    64389.24    63935.86   1283.32 o 
 -11   1  10      419.56      684.25    618.52 o 
 -10   1  10    65021.42    64315.79    897.04 o 
  -9   1  10       20.20      218.02    658.90 o 
  -8   1  10    17961.28    17749.51    728.94 o 
  -7   1  10     9172.04     8757.14    748.03 o 
  -6   1  10    60549.97    65411.78   1086.51 o 
  -5   1  10     8264.27     8095.45   1065.26 o 
  -4   1  10     1340.59     1585.09   1083.70 o 
  -3   1  10    48480.28    50914.79   1075.72 o 
  -2   1  10    60713.70    68506.13   1042.94 o 
  -1   1  10    58790.47    64818.00    991.50 o 
   0   1  10      629.85     1171.77    732.14 o 
   1   1  10    39020.19    41616.89    774.18 o 
   2   1  10      275.92      976.88    704.04 o 
   3   1  10     1209.65     2000.93    857.51 o 
   4   1  10     4124.17     4099.37    715.01 o 
   5   1  10     9769.30     9102.53    670.49 o 
   6   1  10   101652.05   107677.82   1312.02 o 
   7   1  10     2377.01     2179.38    507.32 o 
   8   1  10    22756.42    21179.40   1069.03 o 
   9   1  10     7054.73     6214.47    456.93 o 
  10   1  10     6087.26     6389.56    522.76 o 
  11   1  10     1348.52     1936.67    468.44 o 
  12   1  10     5287.68     4865.35    411.78 o 
  13   1  10      104.86      546.02    372.60 o 
  14   1  10    29178.72    30356.58    778.50 o 
  15   1  10      786.96      899.50    328.52 o 
  16   1  10      762.58      768.58    342.48 o 
  17   1  10      140.51      276.93    326.50 o 
 -16   2  10    23981.10    22224.90    681.73 o 
 -15   2  10     6919.80     6467.69    489.16 o 
 -14   2  10    22919.93    21296.51    557.00 o 
 -13   2  10    13211.06    12753.86    583.89 o 
 -12   2  10     1648.59     1652.00    586.50 o 
 -11   2  10     4817.17     5427.46    631.65 o 
 -10   2  10    26120.81    26922.74    712.04 o 
  -9   2  10    36763.24    36160.46    746.63 o 
  -8   2  10    13934.68    14127.87    688.09 o 
  -7   2  10    14999.53    14202.41    739.29 o 
  -6   2  10   160416.84   164520.25   4000.32 o 
  -5   2  10    20743.21    18781.08   1094.64 o 
  -4   2  10     4504.46     4332.12   1073.57 o 
  -3   2  10       88.40      877.69   1017.33 o 
  -2   2  10     1164.90     2296.39    951.97 o 
  -1   2  10      180.41      613.71    760.47 o 
   0   2  10    34594.13    37911.47    892.23 o 
   1   2  10    44566.32    45806.79    929.50 o 
   2   2  10    13728.04    14850.71    807.48 o 
   3   2  10   142821.73   145930.02   3601.59 o 
   4   2  10     2145.48     2225.00    702.41 o 
   5   2  10   156047.19   144907.50   3906.30 o 
   6   2  10     2919.85     2024.45    501.24 o 
   7   2  10    14661.74    14343.70    553.42 o 
   8   2  10     1671.67     1739.63    486.83 o 
   9   2  10    23086.62    23039.09    458.84 o 
  10   2  10    56624.25    59937.41   1009.61 o 
  11   2  10      197.45      110.85    384.44 o 
  12   2  10     1919.61     2074.61    444.85 o 
  13   2  10    22428.97    23449.91    700.72 o 
  14   2  10    10862.25    10326.69    387.70 o 
  15   2  10      159.53      602.58    416.68 o 
  16   2  10     4196.43     4261.92    326.72 o 
  17   2  10     4251.42     3752.49    389.84 o 
 -16   3  10      572.10      588.63    500.77 o 
 -15   3  10     3538.82     2917.67    528.21 o 
 -14   3  10      849.82      944.82    544.63 o 
 -13   3  10    14607.63    13705.39    585.38 o 
 -12   3  10    12790.07    12274.11    603.75 o 
 -11   3  10      134.16      498.98    559.39 o 
 -10   3  10     9633.18     9311.42    700.70 o 
  -9   3  10        5.73      247.85    632.50 o 
  -8   3  10    49010.20    49000.06   1121.65 o 
  -7   3  10    23112.92    23824.10    810.76 o 
  -6   3  10      568.73     1072.81    776.95 o 
  -5   3  10     5296.20     4741.93    855.92 o 
  -4   3  10    36690.98    37454.98   1063.57 o 
  -3   3  10   242980.78   259854.56   6172.89 o 
  -2   3  10     3948.40     3889.13    926.23 o 
  -1   3  10   204795.69   223450.23   3282.68 o 
   0   3  10    15074.50    18145.50    913.46 o 
   1   3  10   146477.63   149999.25   3207.73 o 
   2   3  10    32114.92    31771.88   1058.16 o 
   3   3  10      941.59     1490.40    823.71 o 
   4   3  10     9733.14     8479.25    660.94 o 
   5   3  10    45632.56    34918.45    609.58 o 
   6   3  10   101776.59   108229.43    767.83 o 
   7   3  10     2080.64     1864.22    461.10 o 
   8   3  10     7310.12     7066.02    478.31 o 
   9   3  10    32446.86    29356.01   1034.20 o 
  10   3  10     2222.16     2144.16    470.80 o 
  11   3  10      280.38      168.74    454.87 o 
  12   3  10    11306.50    11515.51    505.26 o 
  13   3  10     2330.26     2963.80    418.98 o 
  14   3  10       36.91      118.35    417.93 o 
  15   3  10       30.93      553.25    437.31 o 
  16   3  10    11726.37    12205.91    530.90 o 
 -16   4  10     1656.72     1413.74    451.65 o 
 -15   4  10      250.72      929.46    451.34 o 
 -14   4  10     6983.94     6234.45    497.44 o 
 -13   4  10     1561.56     1684.98    593.35 o 
 -12   4  10       29.44      732.75    604.73 o 
 -11   4  10     4230.04     4189.01    650.16 o 
 -10   4  10    56617.05    55404.96    791.83 o 
  -9   4  10    62752.97    57799.44   1586.50 o 
  -8   4  10   118305.14   113287.80   2595.25 o 
  -7   4  10    17249.83    16548.67    783.80 o 
  -6   4  10      704.95      881.29    894.20 o 
  -5   4  10    10288.20     9463.56    966.42 o 
  -4   4  10    29688.46    28808.43   1042.03 o 
  -3   4  10    38652.32    38961.79   1023.38 o 
  -2   4  10    15175.63    15908.94   1007.06 o 
  -1   4  10     8138.11     8613.16    910.83 o 
   0   4  10    58563.36    58376.19   1310.42 o 
   1   4  10    48893.14    49090.23    881.37 o 
   2   4  10     2743.42     3083.68    706.73 o 
   3   4  10   107561.54   107179.76   2612.60 o 
   4   4  10     8870.78     7593.70    623.88 o 
   5   4  10    37249.37    34446.20    891.61 o 
   6   4  10    18637.92    17153.50    762.31 o 
   7   4  10      515.82      948.53    424.98 o 
   8   4  10    12771.48    12471.13    610.62 o 
   9   4  10    35765.23    36878.75   1003.32 o 
  10   4  10    58916.99    55779.85   2372.03 o 
  11   4  10    19651.04    19539.61   1087.70 o 
  12   4  10        8.15       53.71    432.66 o 
  13   4  10    16026.31    16372.77    825.69 o 
  14   4  10       50.77      611.37    396.16 o 
  15   4  10      920.14     1169.98    338.87 o 
  16   4  10      487.03      633.80    355.95 o 
 -16   5  10     1344.28     1419.85    502.24 o 
 -15   5  10       34.20      904.11    519.90 o 
 -14   5  10    12499.00    12218.02    568.03 o 
 -13   5  10    19169.28    19755.21    642.49 o 
 -12   5  10       94.17       77.25    580.51 o 
 -11   5  10     4729.00     4948.43    662.70 o 
 -10   5  10       17.08      208.37    637.70 o 
  -9   5  10     3764.44     4052.93    738.94 o 
  -8   5  10   192294.06   182273.83   6921.50 o 
  -7   5  10     2257.82     2513.90    862.51 o 
  -6   5  10    19590.00    17065.38    901.26 o 
  -5   5  10     2543.17     2832.67    886.15 o 
  -4   5  10    37122.23    36129.17   1998.13 o 
  -3   5  10    24021.52    24856.17   1099.07 o 
  -2   5  10   144342.08   151283.39   3042.43 o 
  -1   5  10     6122.42     6263.06    959.37 o 
   0   5  10    41651.91    40668.29   1156.70 o 
   1   5  10    11805.19    10695.20    742.82 o 
   2   5  10    35190.32    34612.96    866.77 o 
   3   5  10    13524.91    12947.82    702.72 o 
   4   5  10    19853.45    18441.47    821.93 o 
   5   5  10    79560.72    69308.27   3850.51 o 
   6   5  10    18115.78    18594.23    604.06 o 
   7   5  10    76712.27    72941.41   2950.42 o 
   8   5  10     9525.54     9664.65    471.72 o 
   9   5  10      865.69     1189.58    519.83 o 
  10   5  10      822.95     1018.27    377.14 o 
  11   5  10     6263.97     6578.02    459.04 o 
  12   5  10    19379.08    19799.02    936.33 o 
  13   5  10     2961.82     2868.67    398.22 o 
  14   5  10     7159.62     7642.25    439.61 o 
  15   5  10       76.07      760.96    374.59 o 
  16   5  10    15092.95    14882.15    570.51 o 
 -16   6  10      180.94      475.42    483.41 o 
 -15   6  10     6854.32     6096.85    489.82 o 
 -14   6  10      542.61      815.26    482.81 o 
 -13   6  10    14506.53    13573.83    576.41 o 
 -12   6  10     4192.34     4077.54    639.49 o 
 -11   6  10     5337.87     5229.88    595.29 o 
 -10   6  10      269.28      441.95    656.49 o 
  -9   6  10    36192.75    35068.85    885.71 o 
  -8   6  10    12997.26    12597.58    892.65 o 
  -7   6  10     4647.05     4073.72    801.46 o 
  -6   6  10     2502.19     2365.73    703.20 o 
  -5   6  10     7488.91     6868.19    861.31 o 
  -4   6  10    26808.21    23286.94   1619.01 o 
  -3   6  10    86392.42    85599.60   3986.67 o 
  -2   6  10      861.57      647.32    775.78 o 
  -1   6  10     9975.01     8841.79    731.34 o 
   0   6  10    16069.39    14190.90    753.72 o 
   1   6  10    29725.69    29621.50    774.26 o 
   2   6  10      588.03      537.24    695.86 o 
   3   6  10     6430.45     6076.13    651.88 o 
   4   6  10     4857.77     4158.26    596.34 o 
   5   6  10     3001.77     2341.65    471.98 o 
   6   6  10    15593.23    15167.01    514.45 o 
   7   6  10     8101.47     7214.93    408.05 o 
   8   6  10    21212.47    19668.24   1052.08 o 
   9   6  10    11337.55    11952.61    550.50 o 
  10   6  10     5835.67     6914.06    532.34 o 
  11   6  10    13117.95    12840.27    521.07 o 
  12   6  10      791.86     1141.45    441.74 o 
  13   6  10     4558.34     4196.77    368.40 o 
  14   6  10     1488.79     1803.21    423.10 o 
  15   6  10    17532.45    17626.15    895.93 o 
  16   6  10     5837.19     5854.27    351.96 o 
 -15   7  10      372.98       64.10    478.59 o 
 -14   7  10    21539.16    20147.26    604.91 o 
 -13   7  10    13745.94    14427.78    653.03 o 
 -12   7  10    15290.61    14838.15    682.65 o 
 -11   7  10      786.08     2532.87    820.33 o 
 -10   7  10     7032.59     6797.57    709.44 o 
  -9   7  10    42072.40    39697.67    977.64 o 
  -8   7  10    88985.72    85292.84   3153.21 o 
  -7   7  10     9426.53     8594.19    847.63 o 
  -6   7  10     1285.88      929.07    953.35 o 
  -5   7  10     7127.79     7012.82    914.76 o 
  -4   7  10     5940.39     5172.82   1215.88 o 
  -3   7  10    27318.08    22985.65   1252.46 o 
  -2   7  10    95712.41    99204.75   2746.48 o 
  -1   7  10   150188.23   140527.11   5727.86 o 
   0   7  10    30031.11    29362.25    917.22 o 
   1   7  10       44.95      247.20    669.71 o 
   2   7  10    28341.97    26884.93    980.82 o 
   3   7  10      887.13      932.10    648.19 o 
   4   7  10     4192.68     3142.46    520.41 o 
   5   7  10    20847.83    20939.13    728.74 o 
   6   7  10    26961.38    25884.34   1392.89 o 
   7   7  10    27464.50    25581.15   1054.63 o 
   8   7  10    25641.04    26257.94    684.31 o 
   9   7  10      868.88      670.91    428.18 o 
  10   7  10     9542.22    10005.48    484.70 o 
  11   7  10     2522.38     2801.02    495.28 o 
  12   7  10      347.44      753.74    473.99 o 
  13   7  10      651.02      330.98    343.25 o 
  14   7  10      106.08      389.88    404.06 o 
  15   7  10     6676.37     6064.86    346.36 o 
  16   7  10      763.54      632.84    400.72 o 
 -15   8  10     5063.48     4812.81    532.05 o 
 -14   8  10      675.30     1328.25    581.38 o 
 -13   8  10     5832.85     5875.52    576.27 o 
 -12   8  10     5926.79     5556.92    601.35 o 
 -11   8  10     1242.03      744.41    659.05 o 
 -10   8  10    40647.94    39640.77    924.54 o 
  -9   8  10      933.81      736.62    890.11 o 
  -8   8  10    50336.98    44779.68   2947.45 o 
  -7   8  10     3074.49     2263.58    705.56 o 
  -6   8  10     4891.38     5110.21    916.02 o 
  -5   8  10    50327.26    47372.00    991.59 o 
  -4   8  10      370.66      778.76   1118.07 o 
  -3   8  10     2463.60     2782.63    730.79 o 
  -2   8  10    54121.55    51686.34   1371.38 o 
  -1   8  10     9741.10     9457.86    686.11 o 
   0   8  10      449.40      318.62    536.51 o 
   1   8  10     4357.33     3697.43    608.60 o 
   2   8  10    12092.88    10271.98    553.01 o 
   3   8  10    34985.63    36490.52   1347.92 o 
   4   8  10     2474.47     2881.21    512.39 o 
   5   8  10    25311.87    23485.13   1269.01 o 
   6   8  10     1345.40     1212.63    456.96 o 
   7   8  10      637.07      692.88    426.08 o 
   8   8  10    20228.91    19057.18    889.54 o 
   9   8  10     5218.73     4919.80    454.04 o 
  10   8  10    14733.55    14475.46    429.52 o 
  11   8  10     5272.23     4828.93    408.31 o 
  12   8  10       36.05      608.71    381.15 o 
  13   8  10       41.45      125.86    358.36 o 
  14   8  10      907.26     1255.12    420.82 o 
  15   8  10    13300.08    12254.86    379.57 o 
 -15   9  10      240.93      287.39    727.10 o 
 -14   9  10    20038.91    19015.43    657.27 o 
 -13   9  10      679.45     1523.50    561.53 o 
 -12   9  10    12494.63    12137.56    664.07 o 
 -11   9  10      154.84     1130.98    639.42 o 
 -10   9  10     3914.42     3352.24    706.33 o 
  -9   9  10    19338.71    19387.26    912.37 o 
  -8   9  10     5705.23     5365.75    870.74 o 
  -7   9  10     3693.15     4292.75    707.72 o 
  -6   9  10     1105.29      648.08    664.74 o 
  -5   9  10     2694.93     2981.60    695.79 o 
  -4   9  10     1591.70     2028.27    767.57 o 
  -3   9  10     3196.57     2838.52    667.55 o 
  -2   9  10     2802.27     2865.33    652.61 o 
  -1   9  10    54296.45    55911.04   1641.46 o 
   0   9  10     1056.56      888.55    522.52 o 
   1   9  10     1887.70     2274.19    608.34 o 
   2   9  10    27641.90    29537.84    818.43 o 
   3   9  10     3085.22     2952.56    499.20 o 
   4   9  10    27102.93    29762.60    621.60 o 
   5   9  10    25065.53    25692.23    619.43 o 
   6   9  10    64533.39    60959.89   3437.47 o 
   7   9  10     1271.63     1266.02    483.58 o 
   8   9  10     3446.87     4119.58    510.92 o 
   9   9  10     2804.87     3034.99    429.53 o 
  10   9  10    12438.35    12247.18    469.43 o 
  11   9  10      378.04      887.48    473.53 o 
  12   9  10     9558.25     9249.88    447.29 o 
  13   9  10     3790.37     3753.89    374.42 o 
  14   9  10      354.04      489.44    393.29 o 
  15   9  10    14274.81    15418.80    704.79 o 
 -14  10  10     1618.09     1470.96    536.17 o 
 -13  10  10     1215.68     1761.37    716.68 o 
 -12  10  10     3403.27     3467.64    606.91 o 
 -11  10  10     8648.13     8326.48    638.06 o 
 -10  10  10     9186.52     9175.77    805.53 o 
  -9  10  10    12335.35    12026.73    724.41 o 
  -8  10  10    51732.85    46000.69   2110.00 o 
  -7  10  10     5974.78     5512.57    776.32 o 
  -6  10  10     5847.54     5602.07    780.23 o 
  -5  10  10    47878.82    44270.06   1078.51 o 
  -4  10  10     4342.23     4570.95    770.76 o 
  -3  10  10    14208.57    13760.33    705.40 o 
  -2  10  10    15922.21    14987.71    647.52 o 
  -1  10  10    21908.07    20772.44    783.38 o 
   0  10  10    14382.09    12895.41    590.93 o 
   1  10  10     6246.08     5451.27    529.98 o 
   2  10  10    72207.64    73568.02   1905.43 o 
   3  10  10     4669.02     4281.49    532.19 o 
   4  10  10    23762.73    23382.21    749.44 o 
   5  10  10      311.15      392.31    514.61 o 
   6  10  10    29571.29    30478.19    896.29 o 
   7  10  10     6385.27     5796.89    397.32 o 
   8  10  10     9713.55     9750.08    486.47 o 
   9  10  10    18290.95    16848.00    594.42 o 
  10  10  10    23833.39    23826.60   1197.28 o 
  11  10  10     5151.27     5091.23    403.16 o 
  12  10  10     9929.71    11590.20    494.72 o 
  13  10  10      183.31      294.73    411.17 o 
  14  10  10     5665.11     5937.97    409.73 o 
 -14  11  10     8933.64     8616.02    647.18 o 
 -13  11  10     8711.28     8895.45    862.40 o 
 -12  11  10     5868.16     5384.76    677.18 o 
 -11  11  10     1204.54     1482.84    774.97 o 
 -10  11  10     4188.93     4185.81    795.26 o 
  -9  11  10     2737.73     2787.01    671.56 o 
  -8  11  10     4279.90     4068.18    721.14 o 
  -7  11  10    10404.33     9488.80    753.45 o 
  -6  11  10      620.60     1929.73    905.69 o 
  -5  11  10     1373.87     1312.37    848.22 o 
  -4  11  10    43065.60    40758.29   1473.23 o 
  -3  11  10     8672.58     8340.57    666.79 o 
  -2  11  10    54938.82    49861.91   1754.60 o 
  -1  11  10     4237.10     4572.69    664.55 o 
   0  11  10    43757.35    37978.70   1933.04 o 
   1  11  10        7.74      664.00    575.46 o 
   2  11  10    48094.84    46418.10   1955.08 o 
   3  11  10     3605.14     3021.23    507.72 o 
   4  11  10     3393.29     4376.39    546.33 o 
   5  11  10    28401.92    25672.61    757.84 o 
   6  11  10     6714.77     6712.92    468.65 o 
   7  11  10    18851.44    19482.25    755.76 o 
   8  11  10    13406.62    14440.98    530.69 o 
   9  11  10     4574.40     4006.06    457.67 o 
  10  11  10      828.60      787.94    439.35 o 
  11  11  10       89.02       98.52    419.26 o 
  12  11  10     1712.77     1770.05    370.32 o 
  13  11  10      516.59      350.57    382.77 o 
  14  11  10     2049.40     2152.90    379.74 o 
 -13  12  10     1080.99     1261.40    551.07 o 
 -12  12  10    19191.88    17364.21    633.94 o 
 -11  12  10     1786.89     2209.95    756.11 o 
 -10  12  10     5459.94     5733.09    653.09 o 
  -9  12  10       45.74      634.34    799.30 o 
  -8  12  10     8104.99     9172.69    814.77 o 
  -7  12  10    10112.35    10457.44    873.32 o 
  -6  12  10      126.58      721.59    705.27 o 
  -5  12  10     7213.48     7759.47   1040.51 o 
  -4  12  10     7943.89     7384.93    580.34 o 
  -3  12  10      133.85      558.32    695.13 o 
  -2  12  10      360.75      861.83    648.30 o 
  -1  12  10       16.05      -46.18    559.66 o 
   0  12  10    37111.84    35291.17   1551.33 o 
   1  12  10    38492.67    36681.36    647.11 o 
   2  12  10    84357.09    79227.54   2408.01 o 
   3  12  10      381.06      896.84    463.43 o 
   4  12  10    14633.24    15051.37    595.94 o 
   5  12  10    18428.98    18111.51    794.54 o 
   6  12  10     4297.33     4182.29    510.97 o 
   7  12  10     6752.63     6674.85    516.01 o 
   8  12  10     1315.72      986.33    474.41 o 
   9  12  10     6302.40     7593.69    477.48 o 
  10  12  10     2819.15     2687.46    413.69 o 
  11  12  10     3892.29     3401.17    486.95 o 
  12  12  10    16630.78    17317.14    713.13 o 
  13  12  10     1316.89     1045.91    377.78 o 
 -12  13  10     4924.09     4630.03    537.07 o 
 -11  13  10      340.72       -8.16    582.06 o 
 -10  13  10     5447.63     5668.60    780.71 o 
  -9  13  10    25483.25    24375.06   1120.11 o 
  -8  13  10     5454.84     5442.25    820.69 o 
  -7  13  10    36160.10    39740.23    867.93 o 
  -6  13  10      144.04      565.62    664.46 o 
  -5  13  10      690.96     1577.01   1007.25 o 
  -4  13  10     9576.73     9856.38    718.63 o 
  -3  13  10     4380.05     3947.93    565.20 o 
  -2  13  10     3674.10     3826.70    618.03 o 
  -1  13  10    28632.93    26320.01    591.52 o 
   0  13  10      737.99     1172.32    593.20 o 
   1  13  10      188.43     1031.34    557.39 o 
   2  13  10     7975.17     8193.11    616.54 o 
   3  13  10    21572.04    22707.23    826.10 o 
   4  13  10     7696.66     7481.47    474.84 o 
   5  13  10     6047.16     6469.28    497.58 o 
   6  13  10       95.38      147.53    542.46 o 
   7  13  10     1995.29     2662.85    475.30 o 
   8  13  10     4158.65     3526.88    385.94 o 
   9  13  10      317.29      575.71    483.32 o 
  10  13  10     3398.76     3174.24    436.82 o 
  11  13  10     4018.72     3779.05    420.26 o 
  12  13  10      204.30      282.42    381.02 o 
  13  13  10     8260.10    11580.50   1349.06 o 
 -12  14  10     6584.76     6196.17    722.44 o 
 -11  14  10       52.98      505.61    686.05 o 
 -10  14  10    14994.75    14250.86    829.30 o 
  -9  14  10      356.87      622.53    660.26 o 
  -8  14  10      100.45        2.66    559.59 o 
  -7  14  10    13580.31    12452.94    689.52 o 
  -6  14  10      769.60     1380.88    800.20 o 
  -5  14  10    34564.16    37878.68   1726.52 o 
  -4  14  10    13283.96    12692.68    600.93 o 
  -3  14  10    11797.29    10730.92    544.74 o 
  -2  14  10      142.08      534.97    625.49 o 
  -1  14  10     2144.92     1859.57    614.58 o 
   0  14  10     8978.45     9057.45    626.48 o 
   1  14  10    27765.74    24529.11    989.67 o 
   2  14  10     7130.40     6201.71    550.01 o 
   3  14  10     1790.43     2529.22    540.07 o 
   4  14  10    37770.91    41930.50    623.40 o 
   5  14  10       17.55      232.80    507.10 o 
   6  14  10     7593.28     7968.66    470.62 o 
   7  14  10     1944.72     2199.82    470.00 o 
   8  14  10      240.41      661.66    415.04 o 
   9  14  10     1753.95     1532.29    385.08 o 
  10  14  10       24.95      631.34    435.42 o 
  11  14  10      133.35      385.49    429.03 o 
  12  14  10     5142.56     5503.23    410.41 o 
 -11  15  10        2.76       -9.41    534.95 o 
 -10  15  10     3592.23     4168.48    619.37 o 
  -9  15  10     8115.82     8874.60    659.14 o 
  -8  15  10       34.42      530.46    734.11 o 
  -7  15  10     5849.16     6273.10    633.78 o 
  -6  15  10     3045.37     4320.54    915.07 o 
  -5  15  10     1716.82     1918.74    513.28 o 
  -4  15  10     9164.78    10217.66    654.99 o 
  -3  15  10     1630.29     1226.86    458.89 o 
  -2  15  10    43992.18    42314.23   1344.36 o 
  -1  15  10     7047.88     7032.28    533.82 o 
   0  15  10    33699.46    30406.51   1330.12 o 
   1  15  10     1110.29     1626.27    546.57 o 
   2  15  10     3363.19     3709.37    569.84 o 
   3  15  10    11012.04    10372.35    702.77 o 
   4  15  10    16478.16    15508.16   1071.26 o 
   5  15  10     9905.93     9762.20    533.12 o 
   6  15  10     1279.64     1394.73    384.82 o 
   7  15  10     2411.92     2559.58    449.87 o 
   8  15  10       49.61       37.39    400.98 o 
   9  15  10       25.42      626.65    415.75 o 
  10  15  10    12643.04    12662.21    434.93 o 
  11  15  10      400.78      837.08    390.04 o 
 -10  16  10     3761.82     4316.95    638.64 o 
  -9  16  10     5744.17     5589.85    556.97 o 
  -8  16  10      831.41      749.24    698.13 o 
  -7  16  10     4178.38     4146.85    760.37 o 
  -6  16  10     1224.64     1554.79    668.70 o 
  -5  16  10     6542.92     6255.42    554.11 o 
  -4  16  10     9919.02     9489.83    512.86 o 
  -3  16  10      165.48      383.45    594.67 o 
  -2  16  10     7550.66     7577.60    536.99 o 
  -1  16  10     3715.24     3797.95    528.75 o 
   0  16  10     1083.59     1146.95    555.95 o 
   1  16  10     6548.62     6349.11    516.63 o 
   2  16  10    15490.21    15433.69   1008.51 o 
   3  16  10     2030.57     2411.47    470.79 o 
   4  16  10    52732.69    46903.22   2098.60 o 
   5  16  10     3990.18     3986.86    490.63 o 
   6  16  10    21140.02    22605.82    555.92 o 
   7  16  10     5039.84     5061.91    429.07 o 
   8  16  10     2517.38     2990.13    477.56 o 
   9  16  10     3787.58     3844.40    465.06 o 
  10  16  10      855.85      930.94    395.83 o 
  -8  17  10      178.43      406.67    709.37 o 
  -7  17  10     6961.00     7576.78    556.31 o 
  -6  17  10     2884.02     2717.14    506.39 o 
  -5  17  10      379.13     1056.76    584.84 o 
  -4  17  10    12205.15    12386.02    527.33 o 
  -3  17  10    19805.71    19720.25    648.65 o 
  -2  17  10    34960.58    33699.69    982.64 o 
  -1  17  10      142.30     -133.25    515.77 o 
   0  17  10    13364.85    12211.34    669.32 o 
   1  17  10       14.91      303.48    456.01 o 
   2  17  10    12387.15    13331.78    522.83 o 
   3  17  10       47.67      607.74    441.43 o 
   4  17  10    22044.01    19910.29    587.17 o 
   5  17  10     6078.42     5578.84    472.67 o 
   6  17  10     2941.23     2995.08    422.71 o 
   7  17  10      396.54      529.43    465.84 o 
   8  17  10      412.50      831.95    374.52 o 
  -7  18  10    24390.84    30231.90   1145.06 o 
  -6  18  10     1154.60     1939.44    697.68 o 
  -5  18  10     2710.68     3251.60    565.75 o 
  -4  18  10      268.69      947.67    479.17 o 
  -3  18  10    11177.69     9959.91    450.91 o 
  -2  18  10    11504.44    10898.62    454.84 o 
  -1  18  10     3592.40     3797.64    517.81 o 
   0  18  10     8130.71     7968.76    453.04 o 
   1  18  10      733.50      747.76    484.47 o 
   2  18  10     3399.41     4388.16    506.57 o 
   3  18  10     2372.52     2795.78    475.24 o 
   4  18  10      676.25     1180.49    418.68 o 
   5  18  10     3244.22     3596.65    489.76 o 
   6  18  10     2023.96     2436.95    479.27 o 
   7  18  10     1297.77     1092.10    402.10 o 
  -5  19  10     2222.46     3602.51    980.79 o 
  -4  19  10     4239.74     5470.03    521.54 o 
  -3  19  10    15355.32    14521.77    658.31 o 
  -2  19  10     1218.84     1112.73    418.60 o 
  -1  19  10      168.66      129.17    477.26 o 
   0  19  10     1995.46     2356.14    477.10 o 
   1  19  10      600.01      594.65    479.38 o 
   2  19  10     3206.42     3368.27    439.32 o 
   3  19  10     1467.94     1636.65    481.38 o 
   4  19  10    16328.43    16560.10    684.80 o 
   5  19  10     2016.50     2312.07    604.66 o 
 -15   0  11      496.62      702.58    730.59 o 
 -13   0  11    14774.85    13714.84    818.90 o 
 -11   0  11       96.18      379.24    878.37 o 
  -9   0  11    54733.09    54087.09   1142.23 o 
  -7   0  11      584.49     1126.10    959.86 o 
  -5   0  11    32929.43    35272.39   2444.95 o 
  -3   0  11     3399.22     3045.67   1397.55 o 
  -1   0  11    62361.82    68193.63   1374.48 o 
   1   0  11    42183.73    46477.79   1200.20 o 
   3   0  11    61018.42    64497.04   1171.39 o 
   5   0  11      553.52      200.83    746.99 o 
   7   0  11    82836.98    70991.30   4251.71 o 
   9   0  11     2496.66     2779.28    723.97 o 
  11   0  11     1594.83     1559.46    532.70 o 
  13   0  11    13615.97    15378.73    686.33 o 
  15   0  11    62863.05    70263.98   1600.88 o 
 -16   1  11     5211.68     4806.00    496.47 o 
 -15   1  11     3150.48     3202.65    508.06 o 
 -14   1  11      979.22      992.64    519.62 o 
 -13   1  11    17333.13    16879.75    582.50 o 
 -12   1  11     5235.16     5631.01    606.76 o 
 -11   1  11      277.47      673.85    613.67 o 
 -10   1  11       75.20      216.10    704.62 o 
  -9   1  11     6357.16     6348.41    683.59 o 
  -8   1  11     9032.40     9119.53    703.21 o 
  -7   1  11    45226.77    45945.13   1057.02 o 
  -6   1  11       61.84     -182.82    781.82 o 
  -5   1  11    59197.36    58964.07   1949.45 o 
  -4   1  11     5472.52     4273.45    878.90 o 
  -3   1  11     1442.50     1508.77    981.16 o 
  -2   1  11    31432.07    33098.82    881.84 o 
  -1   1  11     5388.96     5880.27    850.34 o 
   0   1  11    30697.05    30740.42    839.11 o 
   1   1  11   138614.48   153527.92   1103.33 o 
   2   1  11    81736.22    82096.59   2129.24 o 
   3   1  11    48278.62    50053.68    837.69 o 
   4   1  11    19303.37    19404.45    769.27 o 
   5   1  11     5165.98     4849.88    595.75 o 
   6   1  11     6057.40     5355.26    515.07 o 
   7   1  11     2409.29     3031.97    491.56 o 
   8   1  11    19222.06    18417.95    512.86 o 
   9   1  11     5730.18     6053.07    454.26 o 
  10   1  11        3.72       10.22    447.95 o 
  11   1  11       35.07      639.50    517.46 o 
  12   1  11     2396.86     2203.70    404.26 o 
  13   1  11      920.94     1213.87    388.80 o 
  14   1  11     1095.04      686.23    378.52 o 
  15   1  11    22407.91    23196.35    909.21 o 
  16   1  11      494.80      873.49    408.71 o 
 -16   2  11     7880.81     7885.47    531.51 o 
 -15   2  11      214.21      499.61    470.12 o 
 -14   2  11    18370.33    18105.74    614.76 o 
 -13   2  11    10338.15    10097.10    565.88 o 
 -12   2  11    51322.60    50155.98    718.05 o 
 -11   2  11     1253.90     1765.26    609.69 o 
 -10   2  11     4114.49     4305.59    643.72 o 
  -9   2  11    36852.91    35862.84    776.72 o 
  -8   2  11      999.29     1029.95    679.06 o 
  -7   2  11      114.09      415.71    670.52 o 
  -6   2  11     8814.06     9211.83    791.01 o 
  -5   2  11    36095.26    37965.76   1083.12 o 
  -4   2  11    45714.32    44991.24   1551.98 o 
  -3   2  11     3631.08     4168.69   1070.61 o 
  -2   2  11   266864.16   295765.22   3394.08 o 
  -1   2  11     4206.54     5142.39    942.66 o 
   0   2  11    70452.02    74347.80   1011.59 o 
   1   2  11    19358.69    20874.22    813.29 o 
   2   2  11     1306.29     2322.12    756.78 o 
   3   2  11     5523.85     4615.90    643.21 o 
   4   2  11    25775.48    22617.44    610.35 o 
   5   2  11    59648.51    60445.88   1384.43 o 
   6   2  11    32444.28    30850.62   1041.38 o 
   7   2  11    59641.26    61893.05   1090.68 o 
   8   2  11    29720.45    31205.18    567.58 o 
   9   2  11     2845.88     2698.75    446.33 o 
  10   2  11    16993.79    15028.15    705.14 o 
  11   2  11       77.67      664.08    458.49 o 
  12   2  11    27889.72    28759.66    630.40 o 
  13   2  11      163.13      380.75    427.57 o 
  14   2  11     8451.00     7900.71    389.48 o 
  15   2  11    11858.79    12014.84    448.65 o 
  16   2  11       37.27      157.88    344.11 o 
 -16   3  11    22183.16    20930.00    771.79 o 
 -15   3  11      317.28      911.80    510.50 o 
 -14   3  11      368.98      768.74    532.30 o 
 -13   3  11     2112.03     2046.74    584.20 o 
 -12   3  11      112.28      734.22    565.83 o 
 -11   3  11     9450.23     9276.00    620.67 o 
 -10   3  11     6397.26     6403.50    680.29 o 
  -9   3  11    29931.90    29931.66    754.77 o 
  -8   3  11   112898.52   115797.90   2858.77 o 
  -7   3  11    76142.78    73633.02   1467.72 o 
  -6   3  11     2519.83     2126.14    790.58 o 
  -5   3  11      700.69      862.34    870.86 o 
  -4   3  11      390.51      485.69    932.85 o 
  -3   3  11       93.36      366.70    849.88 o 
  -2   3  11      962.56      845.45    865.88 o 
  -1   3  11     1139.28     1639.16    956.68 o 
   0   3  11    85698.77    90399.69   1597.87 o 
   1   3  11      632.66     1723.56    846.89 o 
   2   3  11   309567.50   326863.69   5129.56 o 
   3   3  11      109.20      394.04    665.79 o 
   4   3  11    33100.38    31341.56   1063.07 o 
   5   3  11    39053.81    39974.94    624.49 o 
   6   3  11     3828.76     2994.70    440.24 o 
   7   3  11      582.33     1096.92    483.19 o 
   8   3  11    25552.55    24387.30    746.49 o 
   9   3  11     1554.01     1616.85    519.43 o 
  10   3  11     1311.54     1996.03    465.83 o 
  11   3  11     7757.18     7854.61    527.46 o 
  12   3  11     8373.07     8507.92    427.01 o 
  13   3  11      198.05      422.47    402.08 o 
  14   3  11      593.79     1018.86    341.73 o 
  15   3  11    14064.60    12775.02    486.77 o 
  16   3  11     5298.41     5974.33    428.76 o 
 -16   4  11     6438.88     6074.04    510.12 o 
 -15   4  11      150.32      601.19    535.59 o 
 -14   4  11     9817.01    10070.09    588.47 o 
 -13   4  11      233.73      594.84    584.02 o 
 -12   4  11    42883.27    42048.38    678.37 o 
 -11   4  11     5043.28     5345.34    613.43 o 
 -10   4  11    17326.63    17224.29    664.32 o 
  -9   4  11      696.27     1265.10    737.99 o 
  -8   4  11       38.93      245.83    747.48 o 
  -7   4  11     6916.37     7403.69    702.47 o 
  -6   4  11     1295.96     1510.38    711.53 o 
  -5   4  11      266.54     -260.84    975.75 o 
  -4   4  11    39289.93    40244.17   1191.89 o 
  -3   4  11    45274.13    47222.03   1061.80 o 
  -2   4  11   135946.16   141432.17   2835.86 o 
  -1   4  11   121215.98   126789.88   1640.55 o 
   0   4  11    58965.73    59405.07    868.85 o 
   1   4  11    10174.77     9206.07    682.06 o 
   2   4  11      160.39      338.23    676.13 o 
   3   4  11    17721.07    15561.83    668.77 o 
   4   4  11    30740.67    26510.73   1134.82 o 
   5   4  11    72859.77    76927.72    731.37 o 
   6   4  11   109427.59   107224.70   4326.70 o 
   7   4  11    14831.03    15315.33    548.96 o 
   8   4  11    16212.54    15282.69    688.59 o 
   9   4  11     7362.69     6969.67    409.07 o 
  10   4  11     8518.46     9525.11    530.13 o 
  11   4  11     1066.97     1432.52    443.50 o 
  12   4  11    19317.92    20063.02   1048.96 o 
  13   4  11    20317.27    22105.86    786.18 o 
  14   4  11    13286.46    14527.99    474.84 o 
  15   4  11     3549.28     3411.70    372.41 o 
  16   4  11      104.31      -85.69    340.87 o 
 -16   5  11    15015.70    14742.87    615.20 o 
 -15   5  11      825.17      936.59    517.59 o 
 -14   5  11    14379.31    14052.56    619.30 o 
 -13   5  11    10956.24    11112.91    581.92 o 
 -12   5  11    17516.96    17574.02    677.70 o 
 -11   5  11       10.63      491.86    620.07 o 
 -10   5  11     4511.00     5198.96    698.57 o 
  -9   5  11    88217.27    86069.62   2052.70 o 
  -8   5  11    94835.63    85983.59   9126.66 o 
  -7   5  11   144014.25   137134.56   2543.30 o 
  -6   5  11      637.78      873.05    830.86 o 
  -5   5  11    31723.43    30801.16   1813.83 o 
  -4   5  11    24562.07    21226.96   3519.24 o 
  -3   5  11      829.01     1414.22    871.54 o 
  -2   5  11    13244.77    12014.50    734.45 o 
  -1   5  11    11520.10    10712.61    849.11 o 
   0   5  11       66.94       67.50    698.34 o 
   1   5  11    24463.12    24489.55    787.91 o 
   2   5  11   127758.28   129848.93   3335.23 o 
   3   5  11    17848.54    16047.86    998.71 o 
   4   5  11     2509.61     2292.75    487.62 o 
   5   5  11     2045.42     1683.36    498.12 o 
   6   5  11    45086.00    43558.65   1486.79 o 
   7   5  11     2536.91     1877.81    429.84 o 
   8   5  11     1996.66     2346.88    405.66 o 
   9   5  11     9703.92    10758.83    519.13 o 
  10   5  11    20954.24    21492.11    652.20 o 
  11   5  11     1702.98     1826.85    412.51 o 
  12   5  11     1502.19     1661.24    425.84 o 
  13   5  11      107.49      789.56    452.17 o 
  14   5  11     8506.40     8980.82    460.14 o 
  15   5  11     2361.08     2313.64    380.73 o 
  16   5  11    12126.38    12526.48    644.04 o 
 -16   6  11      501.32      356.38   1458.44 o 
 -15   6  11      199.52      803.29    494.57 o 
 -14   6  11      879.79     1518.47    543.25 o 
 -13   6  11      735.23     1038.47    617.13 o 
 -12   6  11    25411.24    23506.37    706.75 o 
 -11   6  11      144.55      561.78    744.32 o 
 -10   6  11    41677.33    39387.81   1026.40 o 
  -9   6  11    17452.30    16179.32    835.34 o 
  -8   6  11     8724.08     7977.20    929.57 o 
  -7   6  11    20243.89    18688.41    872.89 o 
  -6   6  11     3590.71     4029.80    806.94 o 
  -5   6  11     5593.53     6112.00   1203.78 o 
  -4   6  11        9.39      400.27    737.98 o 
  -3   6  11     7111.20     6975.03    805.23 o 
  -2   6  11      331.60      452.03    808.57 o 
  -1   6  11    44975.59    46628.37    872.14 o 
   0   6  11      201.16      612.04    646.35 o 
   1   6  11    12768.21    12920.24    626.73 o 
   2   6  11      862.70      506.26    585.15 o 
   3   6  11     3172.91     3278.14    641.24 o 
   4   6  11     4140.93     3230.82    517.03 o 
   5   6  11        5.56      154.46    466.93 o 
   6   6  11   125155.36   116529.01   5431.99 o 
   7   6  11       61.36      170.43    390.81 o 
   8   6  11      636.24      842.59    425.60 o 
   9   6  11     5317.59     5947.38    473.23 o 
  10   6  11     2038.19     2359.44    422.90 o 
  11   6  11      731.26     1133.96    402.29 o 
  12   6  11    14014.06    12515.64    388.38 o 
  13   6  11     1504.48     1663.12    406.16 o 
  14   6  11     2843.88     2339.43    384.39 o 
  15   6  11     6459.81     6491.66    349.88 o 
  16   6  11      265.49      200.18    340.47 o 
 -15   7  11     1245.83     1020.17    498.61 o 
 -14   7  11    30944.79    27886.94    778.55 o 
 -13   7  11    44246.55    39853.93   1841.03 o 
 -12   7  11     8941.80     8973.44    802.40 o 
 -11   7  11    16274.46    16209.99    746.40 o 
 -10   7  11      336.69      317.06    678.51 o 
  -9   7  11     1686.13     2397.79    814.78 o 
  -8   7  11       24.39      980.61    740.72 o 
  -7   7  11     2361.07     2540.45    753.10 o 
  -6   7  11    35179.57    33045.41    936.17 o 
  -5   7  11     2545.37     3690.92   1096.20 o 
  -4   7  11    24051.32    22303.43   1066.56 o 
  -3   7  11    64895.03    66617.04   2739.64 o 
  -2   7  11    13991.33    12746.50    687.79 o 
  -1   7  11    56137.71    55377.12    781.94 o 
   0   7  11    44613.97    45905.96   1280.33 o 
   1   7  11    12415.49    11955.33    646.23 o 
   2   7  11    25087.86    25153.87    606.10 o 
   3   7  11    12659.47    12474.10    511.18 o 
   4   7  11    17818.96    16850.46    525.68 o 
   5   7  11      572.70     1108.34    517.96 o 
   6   7  11    51567.88    53825.59   1696.93 o 
   7   7  11    19000.80    19411.10    708.97 o 
   8   7  11      160.16      599.64    439.99 o 
   9   7  11    46145.47    44898.06   2669.92 o 
  10   7  11    37881.68    35259.04   1275.46 o 
  11   7  11    10375.89    10043.70    558.85 o 
  12   7  11      677.38      789.21    411.73 o 
  13   7  11     2507.09     2317.54    379.10 o 
  14   7  11     5309.30     5200.50    366.30 o 
  15   7  11     1754.29     2084.55    404.25 o 
 -15   8  11     1047.11      633.23    618.77 o 
 -14   8  11     7870.47     7281.26    614.87 o 
 -13   8  11     6945.50     6649.38    733.89 o 
 -12   8  11     3937.44     4669.86    744.31 o 
 -11   8  11       40.96      656.48    771.24 o 
 -10   8  11    15481.12    13686.39   1078.35 o 
  -9   8  11    25644.13    24405.35    788.67 o 
  -8   8  11       76.99      -44.82    922.42 o 
  -7   8  11     6400.49     6133.15    787.15 o 
  -6   8  11     4385.31     4065.67    767.70 o 
  -5   8  11     1374.36     2301.48   1053.17 o 
  -4   8  11     7517.39     7179.13    981.31 o 
  -3   8  11    57199.57    53995.84   2347.04 o 
  -2   8  11    99887.61    97271.23   3442.32 o 
  -1   8  11     6098.77     6570.49    663.41 o 
   0   8  11    13086.32    12234.33    595.77 o 
   1   8  11     1622.42     2473.80    576.58 o 
   2   8  11     1709.33     1534.47    599.37 o 
   3   8  11    13696.33    14592.27    591.56 o 
   4   8  11    79219.41    76736.95   2750.54 o 
   5   8  11    69477.63    67167.23   3676.91 o 
   6   8  11    23757.64    22773.98    764.52 o 
   7   8  11       95.24      660.31    476.31 o 
   8   8  11       14.26      -79.86    475.24 o 
   9   8  11     1046.27     1307.09    488.82 o 
  10   8  11     3437.75     3566.82    505.00 o 
  11   8  11    10805.00    12205.39    484.93 o 
  12   8  11      267.06      645.55    417.94 o 
  13   8  11    30956.44    30225.19   1054.48 o 
  14   8  11    35169.66    33899.07   1460.81 o 
  15   8  11        8.22      202.84    376.91 o 
 -14   9  11     3631.76     3610.02    617.13 o 
 -13   9  11    10231.16     9604.42    686.15 o 
 -12   9  11     2761.01     2188.16    720.27 o 
 -11   9  11    13120.62    12227.65    790.34 o 
 -10   9  11     7612.55     7504.76    690.47 o 
  -9   9  11    12754.86    11125.06    789.19 o 
  -8   9  11    15989.62    15405.66   1066.54 o 
  -7   9  11    42339.91    38679.48   1740.77 o 
  -6   9  11    89759.91    85769.41   2641.20 o 
  -5   9  11     2779.91     2220.91    954.41 o 
  -4   9  11      227.92      207.00    904.35 o 
  -3   9  11    27616.43    25051.17    923.55 o 
  -2   9  11    14985.15    14717.46    738.46 o 
  -1   9  11    17754.63    15682.73    622.09 o 
   0   9  11     8360.25     7315.57    566.44 o 
   1   9  11    44810.66    42193.61   1899.39 o 
   2   9  11     4380.93     4223.25    530.69 o 
   3   9  11    33058.11    31727.29   1131.26 o 
   4   9  11      134.21      334.58    461.07 o 
   5   9  11     3654.51     3583.05    479.08 o 
   6   9  11     3348.18     3809.54    517.17 o 
   7   9  11     2760.71     2702.18    474.72 o 
   8   9  11    19880.92    19371.62    799.28 o 
   9   9  11    17244.89    19824.22    539.51 o 
  10   9  11     9525.13     9786.57    492.92 o 
  11   9  11     8445.10     7924.58    385.59 o 
  12   9  11     2431.74     2476.94    418.13 o 
  13   9  11      710.22      826.56    402.74 o 
  14   9  11      422.95      416.02    329.67 o 
  15   9  11      361.59      157.83    442.26 o 
 -14  10  11     4634.70     4725.87    598.71 o 
 -13  10  11    19049.72    17586.20    634.32 o 
 -12  10  11     1760.71     1765.60    668.19 o 
 -11  10  11    10172.93     9030.64    724.84 o 
 -10  10  11     5085.06     4553.86    608.92 o 
  -9  10  11     4326.04     4088.31    749.87 o 
  -8  10  11    21863.87    22009.72    953.18 o 
  -7  10  11       87.24      420.69    662.39 o 
  -6  10  11      456.56      390.10    935.32 o 
  -5  10  11      260.95     -655.70   1087.26 o 
  -4  10  11     3603.47     3092.15    775.72 o 
  -3  10  11   161614.16   154360.00   6162.60 o 
  -2  10  11    35622.81    31927.79   1270.54 o 
  -1  10  11    43048.88    42963.72    961.65 o 
   0  10  11      257.23      210.00    554.90 o 
   1  10  11     1290.59     1212.31    538.46 o 
   2  10  11     2270.79     2210.20    522.14 o 
   3  10  11     9501.84     9887.08    531.76 o 
   4  10  11    63812.92    60136.31   1594.24 o 
   5  10  11    48400.98    49407.39   1243.07 o 
   6  10  11     1667.59     1457.00    461.47 o 
   7  10  11      164.68      239.92    410.76 o 
   8  10  11     6253.43     6325.01    445.74 o 
   9  10  11    13885.29    13375.88    758.45 o 
  10  10  11       60.49      327.97    390.99 o 
  11  10  11     6748.23     6586.34    455.54 o 
  12  10  11     1915.39     1821.52    350.05 o 
  13  10  11    38610.68    39326.70   2105.00 o 
  14  10  11    17058.77    16058.13    655.49 o 
 -13  11  11      539.56      728.06    538.46 o 
 -12  11  11    19467.44    17089.70   1154.75 o 
 -11  11  11       52.53      485.99    576.66 o 
 -10  11  11     1675.46     1082.65    558.41 o 
  -9  11  11      854.07      869.95    646.64 o 
  -8  11  11     1999.01     2655.62    844.53 o 
  -7  11  11    29711.02    30781.86    961.75 o 
  -6  11  11     6762.82     6184.95    842.22 o 
  -5  11  11      346.85      499.38    911.91 o 
  -4  11  11      791.20     1177.37    761.73 o 
  -3  11  11       82.69      339.74    708.06 o 
  -2  11  11    61872.62    54546.61   2614.00 o 
  -1  11  11      940.66      509.63    662.22 o 
   0  11  11    15671.54    14173.64    593.12 o 
   1  11  11   141793.89   132527.25   5068.12 o 
   2  11  11     4031.50     2939.98    501.13 o 
   3  11  11    50492.39    45072.80   1968.14 o 
   4  11  11     1098.65     1923.37    508.03 o 
   5  11  11     8577.30     8608.15    488.45 o 
   6  11  11     3569.13     3609.25    485.63 o 
   7  11  11     9741.67     9456.67    504.78 o 
   8  11  11    33340.60    33272.31   1550.78 o 
   9  11  11      207.25      360.89    417.65 o 
  10  11  11     2141.03     2583.31    425.01 o 
  11  11  11     1158.40     1300.51    424.82 o 
  12  11  11      990.15     1111.38    384.92 o 
  13  11  11     3993.90     3596.40    376.11 o 
  14  11  11      151.63      221.34    647.38 o 
 -13  12  11     9187.78     9432.76    818.77 o 
 -12  12  11       95.92      -51.14    565.55 o 
 -11  12  11    20549.83    19116.48    584.88 o 
 -10  12  11     2556.52     2340.60    693.02 o 
  -9  12  11      631.98      566.68    730.83 o 
  -8  12  11    29151.26    30817.76    856.03 o 
  -7  12  11      386.34     1246.65    739.31 o 
  -6  12  11     1479.86      651.17    769.59 o 
  -5  12  11     4895.17     4171.96    651.52 o 
  -4  12  11     1557.18     1688.21    650.72 o 
  -3  12  11    50542.86    50419.57   1456.06 o 
  -2  12  11    11783.16    11241.16    617.97 o 
  -1  12  11      200.30       37.06    618.68 o 
   0  12  11    17638.55    16546.23    594.22 o 
   1  12  11     1975.94     1970.82    579.79 o 
   2  12  11    18457.47    17929.06    771.03 o 
   3  12  11     1796.94     1671.45    554.04 o 
   4  12  11    11554.32    12467.28    610.31 o 
   5  12  11     1970.24     2184.96    492.57 o 
   6  12  11      176.58      397.69    394.70 o 
   7  12  11      866.72     1649.21    455.40 o 
   8  12  11     2702.59     2684.08    428.92 o 
   9  12  11    10189.01    10550.11    474.80 o 
  10  12  11       23.60      -67.20    474.01 o 
  11  12  11        2.85      411.07    437.63 o 
  12  12  11      140.27      361.16    398.92 o 
  13  12  11     9313.35     8821.98    434.36 o 
 -12  13  11    13633.15    13266.84    850.01 o 
 -11  13  11     3685.92     3899.66    574.86 o 
 -10  13  11     2346.18     3036.72    746.24 o 
  -9  13  11     9530.36     9396.16    666.55 o 
  -8  13  11    30681.08    28625.50   2225.27 o 
  -7  13  11      680.20      926.34    545.29 o 
  -6  13  11    25935.30    24484.92    952.71 o 
  -5  13  11      441.87      669.06    597.81 o 
  -4  13  11    21471.18    19808.32    587.95 o 
  -3  13  11      266.02      581.72    573.60 o 
  -2  13  11    35766.31    32507.54   1379.60 o 
  -1  13  11      731.23      673.57    592.37 o 
   0  13  11    19566.14    17677.57    841.20 o 
   1  13  11    43217.84    41691.27   1872.01 o 
   2  13  11    33820.77    32412.08    942.95 o 
   3  13  11     1200.10     1390.00    512.61 o 
   4  13  11        7.24      235.65    517.21 o 
   5  13  11     1494.35      937.54    405.10 o 
   6  13  11     1221.14     1291.94    442.98 o 
   7  13  11       26.79      228.09    445.34 o 
   8  13  11     3660.71     3758.40    399.35 o 
   9  13  11     1579.48     1466.86    402.92 o 
  10  13  11     1232.96     2194.55    400.76 o 
  11  13  11     1327.26     1480.15    371.63 o 
  12  13  11     1000.65     1485.77    420.82 o 
 -11  14  11     5870.79     7114.51    708.76 o 
 -10  14  11       35.26     -410.32    620.72 o 
  -9  14  11     3036.44     3885.01    661.95 o 
  -8  14  11    14274.44    14775.12    673.34 o 
  -7  14  11     7614.50     7085.09    686.10 o 
  -6  14  11     2946.61     3531.56    668.61 o 
  -5  14  11     6210.13     7194.57    733.04 o 
  -4  14  11       89.92       -1.45    645.03 o 
  -3  14  11      363.52      405.44    545.69 o 
  -2  14  11      506.99     1233.39    554.84 o 
  -1  14  11    61239.17    56598.32   1475.68 o 
   0  14  11    19345.64    18293.46    870.37 o 
   1  14  11    13591.86    13431.18    617.52 o 
   2  14  11    15721.93    14723.63    598.25 o 
   3  14  11     7734.86     8208.98    525.33 o 
   4  14  11      187.55      781.96    546.85 o 
   5  14  11    13490.75    13723.34    782.14 o 
   6  14  11      232.25      495.85    452.62 o 
   7  14  11     2399.45     2313.36    413.16 o 
   8  14  11     1819.18     2193.92    413.25 o 
   9  14  11     1658.84     1890.31    442.24 o 
  10  14  11      288.21       32.53    430.05 o 
  11  14  11       60.58      194.16    376.19 o 
 -10  15  11      323.92     -182.11    707.87 o 
  -9  15  11    12654.14    11885.50   1086.15 o 
  -8  15  11     3149.25     4261.61    854.48 o 
  -7  15  11     3905.34     2700.09    683.01 o 
  -6  15  11     8405.58     9607.90    804.97 o 
  -5  15  11      111.98      674.60    623.90 o 
  -4  15  11    25547.37    26204.86    689.03 o 
  -3  15  11     8980.72     7875.50    571.53 o 
  -2  15  11     9695.27     8773.51    495.98 o 
  -1  15  11    24100.50    25532.56    911.84 o 
   0  15  11     5009.73     5116.74    511.04 o 
   1  15  11    11053.68    12013.24    577.89 o 
   2  15  11    12938.78    12479.02    474.26 o 
   3  15  11    11225.35    10731.44    565.47 o 
   4  15  11      988.46      945.53    433.01 o 
   5  15  11     3509.48     3679.05    447.17 o 
   6  15  11     7138.01     7401.82    509.00 o 
   7  15  11    13493.47    13009.98    493.77 o 
   8  15  11       22.41      -48.24    457.11 o 
   9  15  11     1871.75     2303.89    460.26 o 
  10  15  11      871.60     1401.16    375.11 o 
  11  15  11     3027.60     4173.03   1252.61 o 
  -9  16  11     1357.75     2411.90    582.13 o 
  -8  16  11     7150.03     9030.78   1023.84 o 
  -7  16  11     4202.49     5417.98    943.89 o 
  -6  16  11     3148.69     4403.31    757.90 o 
  -5  16  11      355.65      682.00    492.24 o 
  -4  16  11      254.25      551.17    584.37 o 
  -3  16  11    11338.54    11927.92    621.70 o 
  -2  16  11     8468.29     8090.56    491.92 o 
  -1  16  11    69145.49    72915.79   1886.11 o 
   0  16  11      780.00      916.72    502.02 o 
   1  16  11    18943.24    17500.93    670.38 o 
   2  16  11     2073.37     1826.33    441.56 o 
   3  16  11     2192.50     2225.93    464.25 o 
   4  16  11     5412.63     5692.85    442.66 o 
   5  16  11    33218.12    34347.36    995.90 o 
   6  16  11     2202.07     2451.23    424.26 o 
   7  16  11      161.80     1125.52    441.81 o 
   8  16  11       29.51       89.60    394.57 o 
   9  16  11     7599.92     7782.43    408.25 o 
  -8  17  11    16023.23    15560.69    643.58 o 
  -7  17  11     7049.33     7212.86    694.51 o 
  -6  17  11    15014.59    14897.49    946.10 o 
  -5  17  11     1047.93      938.02    608.50 o 
  -4  17  11      479.83      879.71    561.96 o 
  -3  17  11     1696.56     2136.57    489.92 o 
  -2  17  11     2967.03     2994.02    505.10 o 
  -1  17  11    15182.55    15728.63    574.39 o 
   0  17  11      215.19      836.88    531.69 o 
   1  17  11    22301.72    24032.09    800.85 o 
   2  17  11      822.07      797.02    501.77 o 
   3  17  11     9711.47     9359.75    496.53 o 
   4  17  11       30.26      758.43    391.40 o 
   5  17  11       50.09      -82.91    480.61 o 
   6  17  11     4148.89     4352.92    415.71 o 
   7  17  11      186.40      421.80    441.52 o 
   8  17  11       10.57      391.40    459.93 o 
  -6  18  11     1258.82     1602.89    574.88 o 
  -5  18  11      214.05      621.64    494.65 o 
  -4  18  11     9819.10     9660.05    464.67 o 
  -3  18  11     6914.04     7440.17    486.46 o 
  -2  18  11    11104.11    10967.91    619.59 o 
  -1  18  11     9934.66     9144.65    475.16 o 
   0  18  11       74.67      527.69    448.27 o 
   1  18  11       36.84       -2.21    469.38 o 
   2  18  11       13.95      145.99    435.93 o 
   3  18  11       16.12      706.44    420.07 o 
   4  18  11     2425.98     2701.37    431.01 o 
   5  18  11     6772.28     8234.04    502.64 o 
   6  18  11     1672.20     1584.46    449.82 o 
  -4  19  11       18.43       90.30    448.06 o 
  -3  19  11     2279.84     2773.78    493.51 o 
  -2  19  11     1015.88      896.47    443.38 o 
  -1  19  11      213.76      737.62    417.10 o 
   0  19  11      284.77      813.49    453.18 o 
   1  19  11     3082.74     4429.20    477.99 o 
   2  19  11      205.19      551.30    421.19 o 
   3  19  11       16.11      334.48    453.48 o 
   4  19  11     3051.91     3286.91    434.79 o 
 -16   0  12    13186.23    13166.11   1053.56 o 
 -14   0  12    42042.55    42141.62   1404.29 o 
 -12   0  12     8578.41     8318.86    846.80 o 
 -10   0  12    92818.63    91737.53   1244.27 o 
  -8   0  12    35130.34    36447.42   1092.31 o 
  -6   0  12    20182.63    19857.97   1049.02 o 
  -4   0  12    10139.10     9860.66   1185.01 o 
  -2   0  12    11052.60    11242.37   1265.00 o 
   0   0  12     7037.06     6934.48    997.09 o 
   2   0  12   459309.06   475720.03  10034.78 o 
   4   0  12    49818.18    51981.55   1092.29 o 
   6   0  12   118051.10   123487.84   1033.68 o 
   8   0  12    26734.66    23364.82   1128.26 o 
  10   0  12    22455.89    22835.64    781.52 o 
  12   0  12     8239.80     7754.28    579.04 o 
  14   0  12        6.62      389.89    651.31 o 
  16   0  12      345.71      377.95    498.04 o 
 -16   1  12    17778.14    16884.33    652.31 o 
 -15   1  12    12136.13    11841.91    556.77 o 
 -14   1  12      384.86      436.00    524.87 o 
 -13   1  12    14797.04    14446.85    604.96 o 
 -12   1  12    13160.63    13767.16    654.24 o 
 -11   1  12     1113.69     1263.99    617.10 o 
 -10   1  12    48978.17    50055.00    777.10 o 
  -9   1  12     7903.11     8363.20    698.25 o 
  -8   1  12     1210.90     1205.38    745.62 o 
  -7   1  12        6.64      279.65    704.74 o 
  -6   1  12    19033.67    19280.81    758.00 o 
  -5   1  12       87.75      525.80    767.74 o 
  -4   1  12    30425.61    30619.81    906.99 o 
  -3   1  12    11406.23    10017.49    886.82 o 
  -2   1  12    27532.79    30031.55    848.74 o 
  -1   1  12    28717.04    28951.70    860.66 o 
   0   1  12    11294.97    10949.55    814.79 o 
   1   1  12      748.51      410.10    688.86 o 
   2   1  12   107844.32   114104.93    948.42 o 
   3   1  12    10319.31     9220.03    596.39 o 
   4   1  12    61020.64    58378.68   1891.77 o 
   5   1  12     7845.11     6280.25    478.40 o 
   6   1  12    35498.20    35434.19   1079.27 o 
   7   1  12       49.74      236.47    489.85 o 
   8   1  12     8029.33     7425.71    384.30 o 
   9   1  12     5830.89     5427.48    420.11 o 
  10   1  12     5450.44     4646.20    414.92 o 
  11   1  12      257.71     1011.83    475.01 o 
  12   1  12    11569.97    12250.14    479.17 o 
  13   1  12    12051.70    11666.86    507.34 o 
  14   1  12    51292.62    52251.39   2417.40 o 
  15   1  12       22.78      167.49    338.28 o 
  16   1  12    28162.56    27147.73   1338.04 o 
 -16   2  12     5182.09     5201.18    467.92 o 
 -15   2  12      476.54      861.34    487.96 o 
 -14   2  12    23162.36    22285.19    617.47 o 
 -13   2  12       57.04      771.85    548.19 o 
 -12   2  12     1542.61     1799.65    618.90 o 
 -11   2  12       11.53      -73.37    598.41 o 
 -10   2  12    19072.03    19330.87    686.91 o 
  -9   2  12     6654.13     6235.61    740.47 o 
  -8   2  12      204.49      757.27    697.27 o 
  -7   2  12    73692.44    77199.65   1367.25 o 
  -6   2  12      422.98      422.10    651.92 o 
  -5   2  12    14637.03    14404.34    780.90 o 
  -4   2  12    89402.50    91143.73   2882.39 o 
  -3   2  12   104832.14   106127.62   2209.31 o 
  -2   2  12    13779.89    13058.99    973.15 o 
  -1   2  12   175624.75   186206.13   3157.96 o 
   0   2  12    13714.45    13694.64    856.35 o 
   1   2  12   146005.72   155490.22   1381.32 o 
   2   2  12   152089.00   153107.83   3208.51 o 
   3   2  12    14061.16    12573.44    729.55 o 
   4   2  12      935.20      962.08    577.75 o 
   5   2  12      130.58       58.80    459.22 o 
   6   2  12    86620.09    81441.21   3924.12 o 
   7   2  12    52743.41    51072.56   2346.60 o 
   8   2  12     7640.79     7524.04    430.48 o 
   9   2  12    82101.02    73625.36   2480.01 o 
  10   2  12    24499.69    22665.91    429.28 o 
  11   2  12      236.14      646.37    504.47 o 
  12   2  12     1611.32     1654.72    377.50 o 
  13   2  12      242.46      713.32    395.42 o 
  14   2  12     2673.97     2583.09    378.64 o 
  15   2  12     2550.47     2667.85    406.18 o 
  16   2  12      654.05      746.10    409.28 o 
 -16   3  12     2974.82     2965.18    485.43 o 
 -15   3  12    26132.31    24566.67    735.12 o 
 -14   3  12       25.82      337.60    563.72 o 
 -13   3  12    39855.61    39794.03    665.61 o 
 -12   3  12     6923.66     6853.33    613.57 o 
 -11   3  12     9098.57     8762.83    658.61 o 
 -10   3  12    45530.90    46353.71    832.31 o 
  -9   3  12     2834.41     3282.60    703.86 o 
  -8   3  12     6949.77     7245.59    633.35 o 
  -7   3  12     2324.25     1958.20    728.09 o 
  -6   3  12    23468.22    23739.33    824.56 o 
  -5   3  12     1571.25     1371.24    745.04 o 
  -4   3  12     7462.35     7237.46    825.71 o 
  -3   3  12   112556.79   114966.40   2312.09 o 
  -2   3  12     2519.72     3088.60    864.08 o 
  -1   3  12    98204.16    97188.44   2940.71 o 
   0   3  12    26644.28    25616.35    728.55 o 
   1   3  12     7408.53     7045.35    797.38 o 
   2   3  12     9562.50     8492.88    738.28 o 
   3   3  12    34989.29    36171.23    685.00 o 
   4   3  12    76755.06    73252.51   3556.55 o 
   5   3  12    71778.77    68663.65   2521.16 o 
   6   3  12    47131.27    46219.49   2018.30 o 
   7   3  12      372.57      304.55    394.71 o 
   8   3  12      577.88     1114.15    453.13 o 
   9   3  12     7459.84     6889.26    444.04 o 
  10   3  12     1979.69     1868.39    420.77 o 
  11   3  12    10474.32    10246.11    427.71 o 
  12   3  12    21248.05    21425.51   1164.17 o 
  13   3  12    44171.58    47339.12    531.11 o 
  14   3  12     2363.46     2308.19    370.99 o 
  15   3  12       28.16      200.96    336.29 o 
  16   3  12      916.10     1088.09    350.59 o 
 -16   4  12       25.95      579.00    495.50 o 
 -15   4  12      104.54      251.85    520.10 o 
 -14   4  12     1977.12     1529.18    531.02 o 
 -13   4  12     6496.39     6729.53    620.58 o 
 -12   4  12     6107.10     5936.05    587.05 o 
 -11   4  12     4565.15     4304.38    629.75 o 
 -10   4  12     1095.98     1411.86    659.24 o 
  -9   4  12      863.37     1064.86    660.89 o 
  -8   4  12    81195.70    79492.40   1432.72 o 
  -7   4  12   115193.15   111128.61   3039.66 o 
  -6   4  12    78326.00    76736.31   2508.93 o 
  -5   4  12    40799.21    41761.84   1286.24 o 
  -4   4  12    91700.71    90407.80   3400.35 o 
  -3   4  12    21130.68    19550.23    778.17 o 
  -2   4  12    80539.54    87613.95   1286.19 o 
  -1   4  12    55227.44    56644.98   1304.21 o 
   0   4  12     1013.67     1059.72    705.21 o 
   1   4  12   107904.70   111004.10   1449.38 o 
   2   4  12     2315.15     1597.42    585.73 o 
   3   4  12     2312.40     1963.14    564.59 o 
   4   4  12    53388.27    54290.08   1580.62 o 
   5   4  12    28071.36    29061.92    591.96 o 
   6   4  12    25915.59    25172.10   1005.64 o 
   7   4  12     9802.35     9663.32    468.78 o 
   8   4  12     8080.63     7803.04    407.89 o 
   9   4  12    33004.70    34754.15    843.67 o 
  10   4  12    10976.56    10657.62    583.86 o 
  11   4  12     5350.33     5237.79    458.42 o 
  12   4  12      223.14      475.17    419.92 o 
  13   4  12     9488.09     9026.72    391.65 o 
  14   4  12     6312.04     6246.36    452.07 o 
  15   4  12     4000.66     4512.08    387.60 o 
  16   4  12     4782.82     4958.12    377.85 o 
 -15   5  12      806.41     1038.70    506.11 o 
 -14   5  12     2719.33     3005.74    541.30 o 
 -13   5  12      650.22     1122.42    579.21 o 
 -12   5  12    28966.75    27817.20    632.53 o 
 -11   5  12      766.52     1197.73    578.41 o 
 -10   5  12    13932.82    13350.38    636.99 o 
  -9   5  12    20737.96    19538.62    807.38 o 
  -8   5  12    18088.94    16987.23   1011.88 o 
  -7   5  12     6139.68     5845.80   1023.23 o 
  -6   5  12    43113.11    39932.34   2446.88 o 
  -5   5  12     2046.28     1974.95   1013.49 o 
  -4   5  12     1473.26     1125.59    756.25 o 
  -3   5  12   141849.95   138012.03   4327.56 o 
  -2   5  12       98.77      514.96    724.07 o 
  -1   5  12    61425.39    63475.80   1433.33 o 
   0   5  12    29445.11    28856.73   1077.71 o 
   1   5  12    26987.51    28023.12    721.41 o 
   2   5  12       41.29      513.23    643.22 o 
   3   5  12       11.43      246.51    543.97 o 
   4   5  12    22526.78    22363.53    627.59 o 
   5   5  12     4050.79     4826.82    575.11 o 
   6   5  12     4159.05     3945.18    438.09 o 
   7   5  12     2572.54     2585.27    396.50 o 
   8   5  12     3405.67     3784.40    522.24 o 
   9   5  12     1542.04     1913.21    450.22 o 
  10   5  12      623.83      749.57    432.79 o 
  11   5  12    14622.07    14091.94    395.51 o 
  12   5  12    11348.76    12053.97    459.86 o 
  13   5  12    20919.94    22696.20    489.25 o 
  14   5  12     2798.08     2779.54    441.91 o 
  15   5  12     8849.72     8285.77    510.23 o 
  16   5  12    11200.02    11587.58    706.00 o 
 -15   6  12      588.30     1048.84    588.09 o 
 -14   6  12     4996.14     5852.18    550.44 o 
 -13   6  12    24330.54    22533.90    744.40 o 
 -12   6  12    24991.74    25575.45    974.73 o 
 -11   6  12    13798.05    13283.74    769.14 o 
 -10   6  12     1622.29     2023.71    841.20 o 
  -9   6  12     3847.15     4562.68    884.27 o 
  -8   6  12    62337.27    55559.63   1528.06 o 
  -7   6  12      867.89      936.90    981.52 o 
  -6   6  12    22997.49    21965.72   1065.71 o 
  -5   6  12    20994.41    19540.87   1306.68 o 
  -4   6  12      204.25      505.90   1005.11 o 
  -3   6  12     8998.68     7887.57    690.36 o 
  -2   6  12    78492.57    79589.34   1789.25 o 
  -1   6  12    43191.01    40965.86   1237.00 o 
   0   6  12       60.01      619.77    649.31 o 
   1   6  12    33317.82    34240.35   1178.22 o 
   2   6  12     9530.11     8596.97    538.76 o 
   3   6  12     3556.12     3131.46    527.85 o 
   4   6  12      166.69      498.19    537.14 o 
   5   6  12    55711.82    51933.70   2272.84 o 
   6   6  12     5443.11     5576.33    469.36 o 
   7   6  12    19683.54    20316.99    513.96 o 
   8   6  12    11714.61    11506.13    484.46 o 
   9   6  12     4033.54     4081.93    439.47 o 
  10   6  12        9.00      945.70    444.77 o 
  11   6  12    30047.34    31467.82    779.39 o 
  12   6  12    17122.95    17091.84    490.46 o 
  13   6  12     4375.45     4634.32    417.56 o 
  14   6  12      388.94      330.28    350.24 o 
  15   6  12     4631.72     4415.89    326.57 o 
 -15   7  12     4743.36     5568.18    759.08 o 
 -14   7  12     3846.95     3486.19    639.78 o 
 -13   7  12     4107.66     3824.73    740.16 o 
 -12   7  12    14703.80    15247.58    681.66 o 
 -11   7  12     8718.57     8280.42    820.94 o 
 -10   7  12     3551.25     2976.29    628.24 o 
  -9   7  12        3.94     -303.83    607.85 o 
  -8   7  12     2151.64     1143.81    901.18 o 
  -7   7  12      593.34      283.17    736.39 o 
  -6   7  12    14329.05    13810.71    967.01 o 
  -5   7  12     4797.53     3675.56    786.93 o 
  -4   7  12    14160.85    13616.92    883.83 o 
  -3   7  12    18954.99    18104.73    788.25 o 
  -2   7  12    81800.26    75544.07   2725.13 o 
  -1   7  12      552.97      667.23    638.26 o 
   0   7  12      303.24      284.98    527.39 o 
   1   7  12    20509.64    20339.01    646.68 o 
   2   7  12     3803.09     3656.11    534.98 o 
   3   7  12     6623.64     6499.27    489.44 o 
   4   7  12    12094.04    11379.26    493.39 o 
   5   7  12      512.34      601.32    538.81 o 
   6   7  12     2959.07     3316.48    462.15 o 
   7   7  12     6395.70     6269.84    417.80 o 
   8   7  12     1841.98     1715.42    404.53 o 
   9   7  12      785.94      925.84    442.43 o 
  10   7  12      796.08     1189.46    497.74 o 
  11   7  12     1064.11     1211.86    392.28 o 
  12   7  12      587.83      813.53    371.92 o 
  13   7  12       11.76      418.38    402.60 o 
  14   7  12      256.00      595.25    329.20 o 
  15   7  12    26620.36    28291.10   1087.20 o 
 -15   8  12      139.04      475.17   1297.31 o 
 -14   8  12     7318.09     7619.73    722.78 o 
 -13   8  12     6670.84     6665.53    743.19 o 
 -12   8  12    29622.84    29229.29    761.11 o 
 -11   8  12      154.79       16.86    767.13 o 
 -10   8  12      838.35     1695.74    838.66 o 
  -9   8  12    34381.59    32352.75   1027.75 o 
  -8   8  12     6944.78     6446.20    907.18 o 
  -7   8  12    25514.49    24361.51    973.91 o 
  -6   8  12    29197.30    28763.17   1162.21 o 
  -5   8  12      916.61     1993.01    821.43 o 
  -4   8  12     1575.57     1911.00    917.41 o 
  -3   8  12     7101.78     7569.27    830.52 o 
  -2   8  12    13517.97    13209.91    632.73 o 
  -1   8  12    50972.36    50428.91   1419.02 o 
   0   8  12      250.84      576.48    537.80 o 
   1   8  12     3754.46     3878.18    624.55 o 
   2   8  12     5166.20     4828.01    535.37 o 
   3   8  12    16803.00    15404.26    489.56 o 
   4   8  12    12359.87    12008.13    718.44 o 
   5   8  12     1528.43     1900.58    427.73 o 
   6   8  12     4549.59     4014.97    470.37 o 
   7   8  12    11023.34    11801.28    542.82 o 
   8   8  12      629.68     1044.01    476.47 o 
   9   8  12     9292.37    10022.92    492.65 o 
  10   8  12     3240.31     3021.75    361.45 o 
  11   8  12     7578.35     7392.81    455.16 o 
  12   8  12    46924.34    45659.77   1652.49 o 
  13   8  12     1329.84     1868.52    441.91 o 
  14   8  12    12394.15    13139.19    523.54 o 
  15   8  12     1690.59     2051.50    409.49 o 
 -14   9  12      359.84      188.41    683.79 o 
 -13   9  12      122.94      609.63    688.85 o 
 -12   9  12      323.33      596.96    606.82 o 
 -11   9  12       62.80      919.47    674.12 o 
 -10   9  12     2888.87     2325.86    660.86 o 
  -9   9  12     1594.01     1865.48    869.20 o 
  -8   9  12    10382.60    11040.38    895.52 o 
  -7   9  12      961.12     1467.04    671.26 o 
  -6   9  12     3658.26     3714.52    847.23 o 
  -5   9  12    37822.06    34402.36   1540.10 o 
  -4   9  12    39234.37    41434.39   1011.33 o 
  -3   9  12     4719.72     4501.51    769.86 o 
  -2   9  12   247834.64   248135.53   6195.00 o 
  -1   9  12    13425.41    12892.48    596.85 o 
   0   9  12     9896.72     9333.41    559.83 o 
   1   9  12     4847.52     4473.28    538.80 o 
   2   9  12    13938.62    15150.59    606.79 o 
   3   9  12     4648.69     4277.09    487.30 o 
   4   9  12    25166.07    23075.35   1046.30 o 
   5   9  12       93.26      281.72    471.33 o 
   6   9  12     7339.80     6607.14    469.38 o 
   7   9  12     4491.56     4554.03    441.26 o 
   8   9  12      242.48      871.13    509.38 o 
   9   9  12     4072.13     4074.51    420.30 o 
  10   9  12     2050.13     2136.66    418.32 o 
  11   9  12     1626.01     1780.82    471.03 o 
  12   9  12    17281.80    18124.39    683.69 o 
  13   9  12     8825.55     9580.84    457.47 o 
  14   9  12    11793.79    11009.69    786.46 o 
 -14  10  12      477.27     1150.76    658.12 o 
 -13  10  12     3279.30     3453.60    762.41 o 
 -12  10  12     9476.64     8705.64    544.06 o 
 -11  10  12     6230.11     6138.38    601.83 o 
 -10  10  12     2034.53     1733.64    793.12 o 
  -9  10  12     6586.66     7076.60    831.21 o 
  -8  10  12    58821.96    54099.55   1659.11 o 
  -7  10  12     9805.11     9599.28    928.37 o 
  -6  10  12    42423.13    44210.98   1191.45 o 
  -5  10  12    10629.27    11200.66    960.02 o 
  -4  10  12    10435.33    10776.38    941.27 o 
  -3  10  12     7367.01     7060.53    766.47 o 
  -2  10  12    30648.42    30727.86   1009.79 o 
  -1  10  12      381.91      400.20    560.42 o 
   0  10  12    16619.56    16215.63    794.86 o 
   1  10  12      138.51      422.04    604.80 o 
   2  10  12     3931.91     4062.00    532.58 o 
   3  10  12    10518.97    11136.92    603.64 o 
   4  10  12      864.75     1146.81    508.06 o 
   5  10  12    15659.51    16828.98    571.94 o 
   6  10  12     7241.34     7239.18    493.24 o 
   7  10  12     6306.90     6745.59    449.44 o 
   8  10  12    53733.79    55712.57   1637.43 o 
   9  10  12       75.86      207.64    440.10 o 
  10  10  12       49.96      513.33    472.75 o 
  11  10  12     1144.01     1335.81    384.03 o 
  12  10  12    16056.43    16178.03    945.24 o 
  13  10  12     8295.49     8445.38    416.43 o 
  14  10  12     6997.49     6777.38    429.20 o 
 -13  11  12     3196.79     4254.79    683.29 o 
 -12  11  12    25836.40    24863.89   1113.04 o 
 -11  11  12      333.45      923.21    665.34 o 
 -10  11  12     6847.62     5645.65    723.44 o 
  -9  11  12     1654.80     1774.91    797.15 o 
  -8  11  12      106.07     -241.87    676.01 o 
  -7  11  12       85.77      178.66    779.41 o 
  -6  11  12      767.65     1154.40    738.96 o 
  -5  11  12     7003.08     8554.56    957.48 o 
  -4  11  12    12130.65    11932.11    773.66 o 
  -3  11  12    28860.74    27736.76   1141.33 o 
  -2  11  12    55177.35    53916.85   1640.13 o 
  -1  11  12     4317.64     4822.14    612.83 o 
   0  11  12    11405.69    10982.12    584.04 o 
   1  11  12     5613.08     5518.35    642.92 o 
   2  11  12    19094.63    18227.45    599.81 o 
   3  11  12     7165.39     7825.78    658.44 o 
   4  11  12    14294.83    15655.57    580.04 o 
   5  11  12      259.24      427.87    462.52 o 
   6  11  12    20673.43    19728.52   1121.21 o 
   7  11  12     2600.75     2315.39    425.20 o 
   8  11  12     8297.57     8490.66    562.96 o 
   9  11  12      471.56      590.23    434.01 o 
  10  11  12     2702.42     3056.03    398.89 o 
  11  11  12     2349.53     2551.67    438.84 o 
  12  11  12    17260.81    17606.85    603.95 o 
  13  11  12     1358.34     1291.91    439.12 o 
 -12  12  12      952.07     1350.09    687.99 o 
 -11  12  12     3036.77     3236.91    651.87 o 
 -10  12  12       61.46      164.50    925.22 o 
  -9  12  12    17051.72    15739.50    895.34 o 
  -8  12  12    10878.54     9884.25    591.76 o 
  -7  12  12     3753.92     3366.69    743.65 o 
  -6  12  12      977.08     1481.77    845.60 o 
  -5  12  12      842.48     1217.44    867.60 o 
  -4  12  12     6214.10     6019.32    875.84 o 
  -3  12  12    22197.42    20050.10    659.75 o 
  -2  12  12    38581.25    38154.99   1302.91 o 
  -1  12  12      506.11      481.34    631.77 o 
   0  12  12     5642.72     6255.74    634.31 o 
   1  12  12    21632.23    22072.66    659.35 o 
   2  12  12     4042.87     4544.41    557.77 o 
   3  12  12    24240.04    25900.72    802.95 o 
   4  12  12     3834.27     4778.47    576.19 o 
   5  12  12     6328.86     6619.86    522.77 o 
   6  12  12    12300.09    12728.53    524.66 o 
   7  12  12     7544.82     6974.87    408.33 o 
   8  12  12    53321.07    57857.78   1687.29 o 
   9  12  12      461.32      877.53    446.51 o 
  10  12  12     1222.49     2108.18    440.55 o 
  11  12  12      256.04      390.04    370.88 o 
  12  12  12        7.69      371.34    386.51 o 
  13  12  12     1322.58     1204.81    390.99 o 
 -12  13  12    13729.30    15142.13    733.17 o 
 -11  13  12      360.53      625.87    558.95 o 
 -10  13  12     7750.56     7908.34    694.17 o 
  -9  13  12        5.02      -65.78    757.33 o 
  -8  13  12     2867.81     3048.09    652.62 o 
  -7  13  12     6095.87     6480.05   1106.27 o 
  -6  13  12       71.76      245.02    789.72 o 
  -5  13  12    11279.94     8619.46    611.54 o 
  -4  13  12     2938.58     3017.54    633.93 o 
  -3  13  12     3635.15     3669.42    579.50 o 
  -2  13  12       78.58      415.66    550.29 o 
  -1  13  12       20.98     -256.41    551.51 o 
   0  13  12      125.85      517.93    558.01 o 
   1  13  12    12971.88    11928.83    511.41 o 
   2  13  12     6728.70     7045.44    611.50 o 
   3  13  12     2849.65     2961.00    465.70 o 
   4  13  12     1933.39     2121.08    460.76 o 
   5  13  12      959.19     1239.16    569.53 o 
   6  13  12     1557.73     1732.23    451.27 o 
   7  13  12     2318.13     2478.64    457.21 o 
   8  13  12     3652.31     3574.79    483.43 o 
   9  13  12     2957.81     2550.55    398.10 o 
  10  13  12     1933.82     2335.97    399.98 o 
  11  13  12      186.18      -27.56    372.80 o 
  12  13  12     1343.52     1543.82    418.74 o 
 -11  14  12       14.83      -98.24    627.69 o 
 -10  14  12       14.64     -278.51    561.33 o 
  -9  14  12    29501.90    28746.73   2114.93 o 
  -8  14  12       99.91      966.72    888.35 o 
  -7  14  12     4603.43     4749.04   1015.87 o 
  -6  14  12    15732.12    14690.04   1345.04 o 
  -5  14  12     3678.27     4028.18    617.27 o 
  -4  14  12     1214.89     1569.80    588.40 o 
  -3  14  12      243.01     -100.21    530.55 o 
  -2  14  12     6288.81     5978.84    598.52 o 
  -1  14  12      166.47      746.59    458.14 o 
   0  14  12    18822.45    18130.79    567.22 o 
   1  14  12    41375.04    39320.59   1510.96 o 
   2  14  12       26.60      338.50    564.42 o 
   3  14  12    34812.58    33212.34   1464.69 o 
   4  14  12       74.05      242.93    508.65 o 
   5  14  12      121.91      240.57    432.92 o 
   6  14  12      172.05      504.59    366.87 o 
   7  14  12        0.12      434.23    424.16 o 
   8  14  12      842.42      933.09    421.59 o 
   9  14  12      240.84      510.68    415.43 o 
  10  14  12     3952.68     3684.41    354.07 o 
  11  14  12     1104.61     1282.93    411.19 o 
 -10  15  12      286.07      433.78    630.87 o 
  -9  15  12     1188.59     2014.77    807.14 o 
  -8  15  12     3588.82     4853.51   1055.55 o 
  -7  15  12     2133.96     2369.11    677.67 o 
  -6  15  12      108.37      496.52    747.64 o 
  -5  15  12    18329.84    19118.61    708.26 o 
  -4  15  12      286.03      514.29    558.95 o 
  -3  15  12     4798.10     5380.41    617.26 o 
  -2  15  12     9285.07     8528.62    485.33 o 
  -1  15  12        7.80       31.68    546.88 o 
   0  15  12     1466.44     1379.63    475.52 o 
   1  15  12       23.65      455.47    483.79 o 
   2  15  12      129.34      389.30    533.04 o 
   3  15  12        5.45     -180.47    441.35 o 
   4  15  12    18053.49    16678.27    909.10 o 
   5  15  12     4674.47     4291.84    511.97 o 
   6  15  12      556.41      846.87    458.05 o 
   7  15  12     4987.29     4867.87    394.05 o 
   8  15  12      110.86      463.74    431.54 o 
   9  15  12        5.90      253.24    426.20 o 
  10  15  12     1113.12     1064.90    371.23 o 
  -9  16  12      132.35      -23.22    699.42 o 
  -8  16  12     1574.19     1771.69    587.36 o 
  -7  16  12    13667.67    12925.41   1085.15 o 
  -6  16  12    26260.58    31307.77   1172.22 o 
  -5  16  12      900.20     1146.38    530.52 o 
  -4  16  12     4342.06     4710.90    615.34 o 
  -3  16  12     2693.61     3292.27    592.10 o 
  -2  16  12    11505.14    11726.80    661.09 o 
  -1  16  12     6693.45     6126.01    513.97 o 
   0  16  12    82917.91    84962.36   2974.21 o 
   1  16  12     4073.71     3699.20    489.09 o 
   2  16  12    12194.78    11960.12    513.31 o 
   3  16  12       13.29      392.89    451.00 o 
   4  16  12       38.57      140.66    460.25 o 
   5  16  12      716.54     1044.52    442.27 o 
   6  16  12     3198.01     3277.34    427.07 o 
   7  16  12     1578.17     2077.16    450.47 o 
   8  16  12     4003.29     4198.90    412.90 o 
   9  16  12      172.06      596.40    451.69 o 
  -7  17  12     2270.27     2702.41    646.73 o 
  -6  17  12       34.89     1262.13    694.87 o 
  -5  17  12      854.48     1105.31    567.25 o 
  -4  17  12     3055.43     3403.26    535.06 o 
  -3  17  12    17295.78    17620.50    595.79 o 
  -2  17  12     9355.18     9821.06    565.46 o 
  -1  17  12     3832.97     4265.52    565.53 o 
   0  17  12     1849.99     1661.21    484.18 o 
   1  17  12     3191.17     3414.27    519.94 o 
   2  17  12       93.96      653.50    505.81 o 
   3  17  12      599.94      563.04    454.41 o 
   4  17  12     6671.90     6023.82    425.55 o 
   5  17  12     1781.84     1968.85    457.60 o 
   6  17  12     2930.89     3166.42    475.96 o 
   7  17  12     1896.46     2069.46    407.98 o 
   8  17  12       79.90      360.49    514.39 o 
  -6  18  12    16119.96    16836.98    781.51 o 
  -5  18  12      294.72      327.06    447.78 o 
  -4  18  12      756.43     1135.22    512.22 o 
  -3  18  12     1923.23     2315.22    553.52 o 
  -2  18  12      788.86     1101.59    451.52 o 
  -1  18  12     2591.67     2701.96    469.68 o 
   0  18  12    20034.21    19599.91    485.00 o 
   1  18  12     2288.14     2423.08    436.88 o 
   2  18  12     6768.17     6625.21    442.47 o 
   3  18  12     8590.86     8646.17    454.43 o 
   4  18  12     2460.75     2384.78    427.74 o 
   5  18  12       66.63      571.35    442.24 o 
   6  18  12     1493.58     1411.78    434.65 o 
  -3  19  12     4727.40     4579.94    735.26 o 
  -2  19  12     3388.21     3760.36    495.32 o 
  -1  19  12       11.82      349.99    409.61 o 
   0  19  12     6913.58     7823.41    507.86 o 
   1  19  12     1280.86     1154.94    400.40 o 
   2  19  12      395.35      782.80    420.95 o 
   3  19  12     1853.30     1346.06    508.22 o 
 -15   0  13      901.57     1517.91    683.35 o 
 -13   0  13     6268.23     5537.30    768.34 o 
 -11   0  13      356.48      570.16    892.30 o 
  -9   0  13   138990.45   143425.39   1793.20 o 
  -7   0  13    33791.59    35293.72   1115.35 o 
  -5   0  13      665.70     1000.56    948.79 o 
  -3   0  13    26874.17    27324.18   1110.33 o 
  -1   0  13     5832.82     5499.13   1091.76 o 
   1   0  13   380924.88   399261.13   2643.38 o 
   3   0  13    23333.40    20174.12   1579.83 o 
   5   0  13      129.61      -49.19    734.77 o 
   7   0  13    10055.42    10624.89    759.28 o 
   9   0  13    16822.73    16201.83   1464.73 o 
  11   0  13     2095.95     2318.65    708.62 o 
  13   0  13       20.16     -247.63    631.38 o 
  15   0  13    19140.64    21245.86   1444.87 o 
 -16   1  13        1.05      572.35    478.13 o 
 -15   1  13     5859.99     5388.26    498.40 o 
 -14   1  13     2138.05     2490.82    557.36 o 
 -13   1  13     2827.92     2683.09    587.73 o 
 -12   1  13      391.32      661.29    581.83 o 
 -11   1  13      456.94      691.08    597.62 o 
 -10   1  13     4021.98     4317.61    635.31 o 
  -9   1  13    26745.78    28812.23    789.67 o 
  -8   1  13    18245.42    18995.30    767.13 o 
  -7   1  13     3019.86     3548.96    705.45 o 
  -6   1  13    23494.94    23600.98    723.69 o 
  -5   1  13    11741.26    11939.35    731.29 o 
  -4   1  13       70.77      528.15    706.53 o 
  -3   1  13     6358.65     6087.62    796.94 o 
  -2   1  13    54994.59    58494.46    858.94 o 
  -1   1  13    21226.12    21091.45    758.38 o 
   0   1  13    18184.98    17955.16    790.37 o 
   1   1  13    46013.12    48608.89    812.14 o 
   2   1  13     1779.18      743.66    699.60 o 
   3   1  13   108860.57   108102.07   4005.15 o 
   4   1  13       48.53      308.59    570.75 o 
   5   1  13      831.78      816.86    509.47 o 
   6   1  13     7257.61     6332.85    423.87 o 
   7   1  13     5563.17     5269.52    460.77 o 
   8   1  13    63466.93    57688.20    735.42 o 
   9   1  13    10868.22    10927.36    510.48 o 
  10   1  13    20440.83    19571.81   1019.75 o 
  11   1  13    15607.51    17329.42    487.53 o 
  12   1  13     2263.86     2356.93    403.09 o 
  13   1  13      652.25      425.52    372.32 o 
  14   1  13     3332.97     2967.18    374.11 o 
  15   1  13    25748.25    26575.46   1182.83 o 
  16   1  13        4.62      378.29    361.12 o 
 -16   2  13    23017.66    22100.52    587.51 o 
 -15   2  13     2395.55     2796.91    511.29 o 
 -14   2  13    23294.07    23179.69    591.10 o 
 -13   2  13     1216.80     1407.49    599.24 o 
 -12   2  13    42072.96    42954.98    699.82 o 
 -11   2  13     3129.45     3053.36    632.83 o 
 -10   2  13     2897.20     2901.52    634.65 o 
  -9   2  13    12951.13    13210.39    695.69 o 
  -8   2  13     1527.79     1736.39    727.53 o 
  -7   2  13     3790.60     4534.30    689.36 o 
  -6   2  13       28.65      266.78    723.10 o 
  -5   2  13       41.13        2.84    687.49 o 
  -4   2  13     3392.15     3026.80    728.79 o 
  -3   2  13    58888.44    61532.19    905.35 o 
  -2   2  13     1136.81      969.54    768.73 o 
  -1   2  13    31262.04    31628.25    777.90 o 
   0   2  13     1260.24      800.66    740.77 o 
   1   2  13   119501.77   125038.85    995.01 o 
   2   2  13    27458.24    27813.97    686.10 o 
   3   2  13        6.66      416.11    613.62 o 
   4   2  13     7693.04     7433.47    564.08 o 
   5   2  13     6153.18     5600.17    438.21 o 
   6   2  13    24777.92    23431.73    930.47 o 
   7   2  13       49.79       76.10    459.28 o 
   8   2  13    17922.63    18131.57    753.76 o 
   9   2  13     3710.72     4000.81    473.11 o 
  10   2  13     9776.35    10398.55    469.41 o 
  11   2  13      771.83      844.32    445.03 o 
  12   2  13    26461.62    27094.01   1102.87 o 
  13   2  13      783.44      771.50    417.45 o 
  14   2  13     5466.80     6020.92    466.12 o 
  15   2  13     5358.63     5669.81    387.59 o 
  16   2  13      257.01      341.70    339.91 o 
 -16   3  13     1088.53     1114.53    557.33 o 
 -15   3  13     1877.91     2108.88    561.87 o 
 -14   3  13     4640.30     4505.69    517.93 o 
 -13   3  13     3076.25     3379.69    587.09 o 
 -12   3  13     8030.64     8135.65    583.08 o 
 -11   3  13      507.60      592.51    684.66 o 
 -10   3  13     1192.97     1616.76    650.06 o 
  -9   3  13     4018.84     4363.90    711.64 o 
  -8   3  13    63031.48    63489.77    984.78 o 
  -7   3  13    16364.67    17311.98    764.19 o 
  -6   3  13    57582.18    57355.77   1425.71 o 
  -5   3  13    43957.54    43890.75   1215.45 o 
  -4   3  13     3135.31     2419.95    687.30 o 
  -3   3  13    11195.52    11312.23    739.76 o 
  -2   3  13   141310.97   143729.39   1870.65 o 
  -1   3  13    16220.51    17826.79    762.50 o 
   0   3  13    34983.53    33820.11    700.99 o 
   1   3  13     2210.30     1834.80    666.42 o 
   2   3  13    18085.85    17829.45    666.27 o 
   3   3  13    20642.82    21078.44    653.25 o 
   4   3  13      627.63      832.49    512.37 o 
   5   3  13     3900.63     4525.66    503.33 o 
   6   3  13     7892.25     7047.19    424.47 o 
   7   3  13      119.68      749.95    456.41 o 
   8   3  13   187732.84   186782.52   8152.60 o 
   9   3  13     1840.69     1800.05    426.10 o 
  10   3  13    18673.65    19556.78    493.38 o 
  11   3  13    18958.06    20694.73    520.56 o 
  12   3  13    19726.18    18572.21    602.81 o 
  13   3  13     8739.82     9248.21    480.44 o 
  14   3  13    16327.35    15846.23    899.60 o 
  15   3  13       13.03      107.06    370.01 o 
  16   3  13      703.39     1240.36    341.76 o 
 -15   4  13      135.83      231.81    513.15 o 
 -14   4  13      391.71      739.35    550.32 o 
 -13   4  13    10013.08     9581.68    620.23 o 
 -12   4  13    20626.04    20338.76    654.03 o 
 -11   4  13       27.98      739.41    657.42 o 
 -10   4  13     2504.33     2668.56    677.02 o 
  -9   4  13     6267.51     6291.80    718.72 o 
  -8   4  13     6239.98     6322.24    764.53 o 
  -7   4  13   101383.51    98166.49   3026.40 o 
  -6   4  13    20526.59    20573.37    791.44 o 
  -5   4  13    15399.74    15203.49    812.68 o 
  -4   4  13    50012.55    48709.64   1473.46 o 
  -3   4  13    19987.58    19687.24    785.73 o 
  -2   4  13    27295.73    26635.42    749.11 o 
  -1   4  13    76232.99    81904.73   2186.18 o 
   0   4  13     3852.24     3609.61    626.34 o 
   1   4  13      963.29      528.95    674.69 o 
   2   4  13    46742.53    45752.67   1082.48 o 
   3   4  13    24412.46    24896.60    637.97 o 
   4   4  13    67150.60    68051.19   1195.03 o 
   5   4  13    11411.22    10420.65    482.17 o 
   6   4  13     7052.71     6623.24    478.93 o 
   7   4  13      767.63      980.77    389.72 o 
   8   4  13     8601.73     8825.68    542.02 o 
   9   4  13      394.52      408.21    407.65 o 
  10   4  13     8519.15     8414.30    470.61 o 
  11   4  13     2281.77     2975.69    442.12 o 
  12   4  13    33942.57    35850.68    980.78 o 
  13   4  13    10337.44    10455.52    478.43 o 
  14   4  13     2042.07     2711.58    394.84 o 
  15   4  13     3874.87     3975.25    367.83 o 
  16   4  13     8068.94     8125.96    426.82 o 
 -15   5  13     1100.63     1409.45    579.90 o 
 -14   5  13     4416.93     4530.96    585.51 o 
 -13   5  13      136.67      658.63    612.02 o 
 -12   5  13     8738.00     9174.61    692.16 o 
 -11   5  13     1933.86     1839.19    717.47 o 
 -10   5  13     3415.65     3514.41    767.67 o 
  -9   5  13    19311.08    18442.81    909.98 o 
  -8   5  13    11928.43    12084.12    949.84 o 
  -7   5  13      893.05     1224.71   1173.58 o 
  -6   5  13    39673.61    39731.82   1375.77 o 
  -5   5  13    22013.63    21608.32    911.63 o 
  -4   5  13     9878.53     9624.84    825.20 o 
  -3   5  13     5207.31     5352.92    741.97 o 
  -2   5  13    44875.86    45352.91    723.76 o 
  -1   5  13     1443.75     1295.55    665.89 o 
   0   5  13     3365.60     3397.03    672.31 o 
   1   5  13      730.24     1123.69    628.35 o 
   2   5  13     3851.98     3116.74    506.96 o 
   3   5  13     4633.68     4189.53    520.42 o 
   4   5  13      149.86      296.18    495.11 o 
   5   5  13       71.04      502.55    550.13 o 
   6   5  13    21390.99    21272.63    529.46 o 
   7   5  13    13210.98    14238.17    528.60 o 
   8   5  13    30270.36    29470.37   1284.09 o 
   9   5  13     3004.27     2614.48    400.32 o 
  10   5  13    14116.72    14119.48    521.80 o 
  11   5  13      428.20      375.24    432.89 o 
  12   5  13    26708.95    29555.42    694.81 o 
  13   5  13     4487.45     4569.95    404.80 o 
  14   5  13    12260.21    12680.60    451.53 o 
  15   5  13     7938.96     8129.44    424.13 o 
 -15   6  13      223.40      228.74    544.09 o 
 -14   6  13    40222.20    35172.91   2668.62 o 
 -13   6  13    47867.51    45921.48   1653.68 o 
 -12   6  13       19.88     -524.13    603.90 o 
 -11   6  13     3991.81     3668.49    719.36 o 
 -10   6  13     2006.09     2097.36    759.22 o 
  -9   6  13     1857.02     2216.28    707.13 o 
  -8   6  13      300.80      515.11    890.51 o 
  -7   6  13    50460.52    47993.98   1064.55 o 
  -6   6  13    20673.11    21181.86   1120.71 o 
  -5   6  13     6667.42     6631.95    963.26 o 
  -4   6  13    20796.35    20163.84   1303.62 o 
  -3   6  13    22031.07    21450.23    753.73 o 
  -2   6  13    77356.80    77655.02   1784.42 o 
  -1   6  13     8093.87     7847.92    576.88 o 
   0   6  13     4527.46     3801.36    509.21 o 
   1   6  13    10245.61    10479.83    625.31 o 
   2   6  13    62542.89    62702.72   2187.90 o 
   3   6  13    21224.92    21170.09    543.56 o 
   4   6  13    72521.28    72549.24   2228.47 o 
   5   6  13      391.66      432.42    480.60 o 
   6   6  13     1866.71     2125.74    444.91 o 
   7   6  13      590.45      542.88    425.80 o 
   8   6  13      725.73      665.92    466.56 o 
   9   6  13     3279.67     3087.65    441.10 o 
  10   6  13       86.42      292.69    453.97 o 
  11   6  13     6884.00     7062.52    442.53 o 
  12   6  13     3336.68     3368.69    441.89 o 
  13   6  13    13302.45    13727.48    446.65 o 
  14   6  13    12201.75    11086.70    368.07 o 
  15   6  13    11520.98    10614.77    427.66 o 
 -15   7  13      464.71     1045.77    677.92 o 
 -14   7  13      385.21      464.84    633.79 o 
 -13   7  13       15.54       39.28    636.23 o 
 -12   7  13      912.76      727.41    636.63 o 
 -11   7  13      662.86      826.43    675.70 o 
 -10   7  13     5132.64     4344.64    749.24 o 
  -9   7  13     6513.17     6287.28    782.33 o 
  -8   7  13     1111.55     1710.17    886.19 o 
  -7   7  13    24194.10    21916.63    988.10 o 
  -6   7  13     1679.91     1196.10    857.00 o 
  -5   7  13     3187.30     3428.23    850.58 o 
  -4   7  13    14397.68    14721.32    950.21 o 
  -3   7  13      426.37      791.02    691.32 o 
  -2   7  13       80.71      250.58    627.19 o 
  -1   7  13     2957.10     3351.60    561.71 o 
   0   7  13    42795.54    41632.09    857.27 o 
   1   7  13     5150.40     5393.10    538.16 o 
   2   7  13    14768.66    13907.96    507.05 o 
   3   7  13     1636.22     1421.64    486.27 o 
   4   7  13    19972.58    19450.23    946.83 o 
   5   7  13    13236.07    11869.20    439.47 o 
   6   7  13    60775.33    61168.90   2163.97 o 
   7   7  13    16541.66    15292.20    714.31 o 
   8   7  13     3219.85     3326.77    441.76 o 
   9   7  13      218.31      849.61    480.67 o 
  10   7  13    45947.22    46066.19   2506.75 o 
  11   7  13    10590.45    11261.22    486.97 o 
  12   7  13      138.20      422.02    351.86 o 
  13   7  13     9766.23     9131.06    421.09 o 
  14   7  13      603.21      755.90    368.06 o 
  15   7  13      493.00      758.66    399.10 o 
 -14   8  13    28924.75    29402.74   1122.02 o 
 -13   8  13    15687.83    15086.95    683.55 o 
 -12   8  13     1928.35     1428.64    534.62 o 
 -11   8  13     7280.46     7175.43    791.09 o 
 -10   8  13      226.56     1344.52    699.22 o 
  -9   8  13     7499.37     6627.74    700.89 o 
  -8   8  13    31070.28    28220.88    851.93 o 
  -7   8  13     3576.21     3780.96    848.97 o 
  -6   8  13     2867.19     2500.01    751.28 o 
  -5   8  13      332.70      628.91    919.67 o 
  -4   8  13      746.49      416.56    738.42 o 
  -3   8  13    60688.85    59605.80   2134.46 o 
  -2   8  13     5737.53     5282.48    567.00 o 
  -1   8  13    73235.82    73911.32   1710.67 o 
   0   8  13      415.82      425.62    605.48 o 
   1   8  13    14181.43    14841.00    665.83 o 
   2   8  13    74419.18    75939.38   2032.40 o 
   3   8  13        3.16      231.37    474.00 o 
   4   8  13    17582.60    18206.00    744.81 o 
   5   8  13      809.97     1209.46    552.02 o 
   6   8  13     6111.29     6037.97    468.34 o 
   7   8  13    10694.20    10076.53    456.98 o 
   8   8  13     1473.83     1792.35    486.83 o 
   9   8  13     4822.70     5358.06    435.98 o 
  10   8  13     3067.99     3092.58    439.69 o 
  11   8  13     6073.51     5863.08    407.77 o 
  12   8  13      776.22      575.42    367.20 o 
  13   8  13      779.50     1168.85    398.22 o 
  14   8  13    15931.18    17563.78    619.62 o 
 -14   9  13       54.98     -478.95    668.51 o 
 -13   9  13      720.30      978.42    620.85 o 
 -12   9  13      131.92      547.86    695.44 o 
 -11   9  13      223.55      -58.43    511.55 o 
 -10   9  13     6513.24     6606.92    784.74 o 
  -9   9  13     2504.33     2286.56    673.03 o 
  -8   9  13     4492.12     5432.99    847.64 o 
  -7   9  13   107917.34   111094.56   1279.63 o 
  -6   9  13    33174.83    34447.33   1010.62 o 
  -5   9  13    32925.39    33582.92    989.52 o 
  -4   9  13     6190.79     7097.56    925.99 o 
  -3   9  13    42227.70    39091.50   1178.33 o 
  -2   9  13      492.51     1465.33    665.45 o 
  -1   9  13    39198.20    37855.13   1225.12 o 
   0   9  13    25682.61    26366.82    715.59 o 
   1   9  13    10609.63    11381.94    598.67 o 
   2   9  13    33661.34    32660.03    952.36 o 
   3   9  13    18735.68    19560.12    757.52 o 
   4   9  13    22724.24    23159.17   1106.49 o 
   5   9  13     9864.39    10569.85    558.76 o 
   6   9  13    17665.01    16723.37    754.01 o 
   7   9  13      341.00      786.77    487.66 o 
   8   9  13     1227.16     1658.78    447.41 o 
   9   9  13    41318.41    42673.08   1456.71 o 
  10   9  13    20745.06    22097.85   1041.29 o 
  11   9  13     9582.65     9487.19    414.81 o 
  12   9  13    18610.76    20707.74    502.08 o 
  13   9  13    42783.96    42811.37   1985.74 o 
  14   9  13     8045.08     7587.78    360.92 o 
 -13  10  13     4254.03     4400.57    677.02 o 
 -12  10  13     6960.73     6653.04    736.56 o 
 -11  10  13     5826.85     5842.88    683.74 o 
 -10  10  13       48.97      929.89    748.49 o 
  -9  10  13    11645.34    10421.18    635.39 o 
  -8  10  13    16421.65    16176.02    720.15 o 
  -7  10  13    22649.36    22320.60    929.82 o 
  -6  10  13     8541.67     9242.53    835.41 o 
  -5  10  13     4186.98     4666.29    791.17 o 
  -4  10  13    31885.39    29300.24   1916.30 o 
  -3  10  13    18341.59    17700.47    686.99 o 
  -2  10  13    24183.81    24042.52   1102.92 o 
  -1  10  13    25508.47    24211.55    738.39 o 
   0  10  13     2909.63     2930.50    593.35 o 
   1  10  13     1933.29     2409.52    606.19 o 
   2  10  13    25208.00    24665.93   1266.03 o 
   3  10  13     1321.93     1317.31    461.91 o 
   4  10  13      486.15      981.09    490.80 o 
   5  10  13     1013.05      966.93    428.51 o 
   6  10  13    41789.27    38027.05   1241.83 o 
   7  10  13    25422.98    23044.51    631.21 o 
   8  10  13      344.91      723.39    469.62 o 
   9  10  13    13137.07    14044.97    504.04 o 
  10  10  13     5483.14     5126.20    406.14 o 
  11  10  13       29.49      460.39    366.73 o 
  12  10  13      458.74      756.77    362.26 o 
  13  10  13     6880.12     7770.87    442.03 o 
  14  10  13     1003.90     1751.66    705.14 o 
 -13  11  13      972.37     1029.60    676.80 o 
 -12  11  13     2265.00     2028.75    705.24 o 
 -11  11  13     8821.49     9058.38    763.95 o 
 -10  11  13       41.10      -64.94    656.14 o 
  -9  11  13     6520.14     6731.14    811.87 o 
  -8  11  13      660.01      281.25    793.31 o 
  -7  11  13    72801.62    69273.81   4072.61 o 
  -6  11  13    12473.10    13864.57    901.73 o 
  -5  11  13     2337.42     2250.61    725.77 o 
  -4  11  13     6096.22     6685.36    964.25 o 
  -3  11  13    87170.88    80378.77   2733.56 o 
  -2  11  13     6417.24     6438.72    689.62 o 
  -1  11  13    13084.00    12725.58    591.75 o 
   0  11  13    11954.44    10648.68    519.79 o 
   1  11  13    15009.04    15103.29    629.08 o 
   2  11  13     4476.44     4824.51    576.58 o 
   3  11  13      189.54      565.45    534.67 o 
   4  11  13    12035.31    11734.80    503.75 o 
   5  11  13      160.77      593.04    471.96 o 
   6  11  13       52.85      418.84    460.93 o 
   7  11  13    34098.14    34031.34   1484.18 o 
   8  11  13     7438.82     7265.99    413.82 o 
   9  11  13    66282.09    67168.80   3040.50 o 
  10  11  13     2311.56     2601.38    471.45 o 
  11  11  13      114.05      165.00    362.87 o 
  12  11  13    19839.28    21355.32    527.32 o 
  13  11  13    12618.43    13557.29    698.16 o 
 -12  12  13    13766.99    14630.20    745.68 o 
 -11  12  13    11033.97    11895.54    749.06 o 
 -10  12  13     9481.29     8739.82    627.96 o 
  -9  12  13     1043.93     1203.85    695.66 o 
  -8  12  13     2060.62     1553.63    790.99 o 
  -7  12  13     8048.70     8034.43    821.94 o 
  -6  12  13     5392.62     4683.87    683.17 o 
  -5  12  13    13579.32    14575.32    871.18 o 
  -4  12  13     9779.47     9765.04    730.20 o 
  -3  12  13      621.90     1038.56    556.46 o 
  -2  12  13    10997.33    10930.30    653.38 o 
  -1  12  13       74.82      536.38    619.03 o 
   0  12  13    21607.37    21841.84    861.53 o 
   1  12  13     7118.50     7558.08    543.85 o 
   2  12  13     1195.25     1572.63    603.39 o 
   3  12  13     1926.60     2332.96    482.93 o 
   4  12  13     6393.42     7102.94    598.67 o 
   5  12  13      105.89      239.54    497.52 o 
   6  12  13     8519.65     8865.59    514.46 o 
   7  12  13    17876.19    17814.15    947.72 o 
   8  12  13     2540.45     2486.17    423.28 o 
   9  12  13    11907.89    12216.00    531.70 o 
  10  12  13     4186.65     4223.34    414.89 o 
  11  12  13      649.36      811.07    440.23 o 
  12  12  13      359.40      489.18    378.97 o 
 -11  13  13     9427.92     9461.27    644.14 o 
 -10  13  13     6431.02     6267.09    552.05 o 
  -9  13  13      706.56      591.22    854.83 o 
  -8  13  13     8308.45     9232.24    918.75 o 
  -7  13  13     2215.16     2775.87    811.54 o 
  -6  13  13     8411.18     9251.43    818.27 o 
  -5  13  13     1171.11     1905.56    797.67 o 
  -4  13  13     6415.54     7418.47    807.29 o 
  -3  13  13    22740.31    23437.06   1084.72 o 
  -2  13  13       94.12       83.56    546.86 o 
  -1  13  13     3798.62     3804.31    545.69 o 
   0  13  13     8464.90     8703.44    552.44 o 
   1  13  13       41.96      243.43    601.14 o 
   2  13  13     5062.60     5046.09    511.92 o 
   3  13  13     1517.42     2228.89    527.03 o 
   4  13  13     3027.84     2703.08    450.27 o 
   5  13  13     1021.60     1216.42    501.07 o 
   6  13  13      112.99      307.59    450.61 o 
   7  13  13     2144.36     2635.84    445.91 o 
   8  13  13     7318.48     7316.92    460.47 o 
   9  13  13     8042.09     7700.19    416.31 o 
  10  13  13      695.08     1238.82    422.09 o 
  11  13  13     1709.98     2438.97    436.92 o 
  12  13  13     6105.37     6161.72    510.96 o 
 -11  14  13      922.02      885.65    945.64 o 
 -10  14  13    11920.85    12129.99   1218.91 o 
  -9  14  13     1377.89     1722.14    641.26 o 
  -8  14  13     3290.10     3849.92    735.40 o 
  -7  14  13      851.11      713.77    764.08 o 
  -6  14  13    30254.82    32377.61    861.34 o 
  -5  14  13    16235.72    15060.11    612.36 o 
  -4  14  13     1996.99     2546.42    652.26 o 
  -3  14  13      165.99      146.92    542.44 o 
  -2  14  13     6294.51     6658.33    614.66 o 
  -1  14  13      138.15      241.15    459.34 o 
   0  14  13     9839.67     9672.93    587.60 o 
   1  14  13       80.90      168.44    491.69 o 
   2  14  13    19811.05    21194.86    577.09 o 
   3  14  13     2250.56     2413.59    479.30 o 
   4  14  13    20268.82    21244.78    653.93 o 
   5  14  13      123.83      362.54    430.33 o 
   6  14  13      305.70      376.16    496.39 o 
   7  14  13       35.15      226.62    401.30 o 
   8  14  13    13884.24    15063.83    536.67 o 
   9  14  13       60.95       38.71    398.19 o 
  10  14  13       42.07      559.53    352.48 o 
  11  14  13     4274.23     4590.00    397.07 o 
 -10  15  13     4059.44     3946.03    966.81 o 
  -9  15  13     1011.07     1991.21    842.51 o 
  -8  15  13      398.25     1408.61    625.30 o 
  -7  15  13     7073.87     9888.36   1187.43 o 
  -6  15  13    14730.91    15302.62   1009.42 o 
  -5  15  13     3462.49     3989.03    642.21 o 
  -4  15  13     4154.61     4355.43    600.30 o 
  -3  15  13       52.76      434.57    601.98 o 
  -2  15  13      181.29      247.05    547.79 o 
  -1  15  13    25994.18    24983.80    902.57 o 
   0  15  13     5622.39     5527.96    492.83 o 
   1  15  13     6798.84     6694.59    553.91 o 
   2  15  13     8683.57     8732.58    550.14 o 
   3  15  13      995.68     1324.18    514.73 o 
   4  15  13     5402.43     5107.04    465.29 o 
   5  15  13      468.48      892.43    481.97 o 
   6  15  13     1339.43     1792.42    398.41 o 
   7  15  13    13514.84    13619.94    884.76 o 
   8  15  13      186.61      853.62    429.62 o 
   9  15  13    11145.73    12346.79    661.04 o 
  10  15  13     1640.96     1547.68    412.62 o 
  -8  16  13     7542.56     7945.81    799.76 o 
  -7  16  13       73.87      849.12    708.67 o 
  -6  16  13     2300.32     3595.31    863.42 o 
  -5  16  13    12633.67    12864.32    896.53 o 
  -4  16  13      408.17      818.05    642.22 o 
  -3  16  13     1126.51     1299.40    594.17 o 
  -2  16  13    15981.51    14769.43    884.24 o 
  -1  16  13     3099.48     3186.03    560.05 o 
   0  16  13     2508.52     1968.31    491.14 o 
   1  16  13     5976.25     5747.02    499.90 o 
   2  16  13     1742.37     1585.82    465.46 o 
   3  16  13     5317.14     5964.06    514.95 o 
   4  16  13      282.80     -387.37    408.61 o 
   5  16  13     2659.18     2336.69    467.63 o 
   6  16  13     4012.87     4165.15    487.74 o 
   7  16  13     1214.27     1371.95    375.48 o 
   8  16  13    10223.34     9094.04    519.06 o 
  -7  17  13     6297.09     7419.83    781.43 o 
  -6  17  13    11481.57    13581.47    743.72 o 
  -5  17  13      848.30     1529.87    623.81 o 
  -4  17  13      498.48     1215.96    550.27 o 
  -3  17  13      649.72      988.80    428.12 o 
  -2  17  13     1242.89     1471.80    422.18 o 
  -1  17  13    10135.46    10227.64    511.92 o 
   0  17  13      375.08      476.77    515.74 o 
   1  17  13      433.36      525.66    476.28 o 
   2  17  13      354.87      466.77    429.71 o 
   3  17  13     6189.47     5697.57    438.11 o 
   4  17  13      332.16     -115.82    428.64 o 
   5  17  13     5365.65     5266.71    424.95 o 
   6  17  13     2119.56     2568.83    444.16 o 
   7  17  13     6793.83     7190.35    426.50 o 
  -5  18  13    12193.13    11709.05    603.07 o 
  -4  18  13      415.86      674.04    494.78 o 
  -3  18  13     5293.88     5838.84    473.68 o 
  -2  18  13     2660.82     2898.54    483.85 o 
  -1  18  13      201.92      404.90    470.81 o 
   0  18  13     8969.75     8574.75    459.74 o 
   1  18  13     6054.94     6030.55    439.82 o 
   2  18  13    11357.16    12099.36    673.60 o 
   3  18  13      812.79      826.97    420.26 o 
   4  18  13     1870.04     2408.50    419.56 o 
   5  18  13    10521.42     9963.64    508.23 o 
  -1  19  13     1281.87     1266.82    604.32 o 
   0  19  13      981.68     1004.93    619.83 o 
   1  19  13      868.73     1112.38    755.56 o 
 -14   0  14     4099.45     4219.51    748.76 o 
 -12   0  14      460.09      166.24    773.57 o 
 -10   0  14     5780.93     6058.12   1089.03 o 
  -8   0  14     3959.33     4525.93    976.69 o 
  -6   0  14     5199.51     5497.30   1012.39 o 
  -4   0  14      562.91      267.73    926.56 o 
  -2   0  14    61943.11    61067.67   1143.38 o 
   0   0  14    52578.91    55023.13   1113.04 o 
   2   0  14       21.81      177.98    772.84 o 
   4   0  14    21837.13    21660.16    784.58 o 
   6   0  14    14521.05    14570.85    645.24 o 
   8   0  14    19146.03    18846.40    788.73 o 
  10   0  14    27015.95    28026.57   1060.52 o 
  12   0  14     3289.99     3250.66    530.30 o 
  14   0  14     5369.61     6124.41    658.03 o 
  16   0  14    21468.45    20466.61   2396.40 o 
 -15   1  14     6921.79     7135.30    535.67 o 
 -14   1  14    28540.32    28665.00    598.33 o 
 -13   1  14     6616.24     6826.39    564.49 o 
 -12   1  14     1573.16     2018.92    564.41 o 
 -11   1  14     8499.28     8889.69    689.84 o 
 -10   1  14    39253.49    42091.64    752.56 o 
  -9   1  14     5197.45     5923.63    656.45 o 
  -8   1  14   122252.70   132241.92   2931.13 o 
  -7   1  14    29198.28    31596.12    795.10 o 
  -6   1  14      626.04      755.36    682.18 o 
  -5   1  14     1307.62     1504.58    620.45 o 
  -4   1  14     5087.45     4042.16    680.32 o 
  -3   1  14     8722.31     8334.74    742.25 o 
  -2   1  14    27678.05    28137.99    697.17 o 
  -1   1  14     2225.84     2260.77    600.70 o 
   0   1  14     1392.74     1528.83    600.26 o 
   1   1  14     3794.58     3823.72    620.76 o 
   2   1  14   358095.00   361360.19   8409.58 o 
   3   1  14     2631.76     2090.80    493.24 o 
   4   1  14       37.70      -79.13    470.71 o 
   5   1  14     2240.21     2138.81    412.00 o 
   6   1  14    19284.44    19059.44    676.30 o 
   7   1  14    43915.20    44979.63   1148.42 o 
   8   1  14     1888.69     1820.28    448.75 o 
   9   1  14    59562.65    59593.80   1684.79 o 
  10   1  14     2370.68     2676.78    462.21 o 
  11   1  14    11451.17    10450.22    512.79 o 
  12   1  14       10.05      169.87    356.13 o 
  13   1  14       73.77      409.15    404.39 o 
  14   1  14      420.60      581.55    363.88 o 
  15   1  14      673.28      820.81    312.54 o 
  16   1  14     2531.11     2737.07    359.98 o 
 -15   2  14     7808.67     7582.62    497.69 o 
 -14   2  14     2161.75     2528.21    540.92 o 
 -13   2  14    12969.18    13059.71    605.07 o 
 -12   2  14      174.83      690.01    652.85 o 
 -11   2  14    29764.29    31567.31    699.69 o 
 -10   2  14     5657.73     6277.85    661.63 o 
  -9   2  14     2168.19     2171.58    724.46 o 
  -8   2  14     6578.51     7305.80    765.75 o 
  -7   2  14    34270.73    35522.64    774.91 o 
  -6   2  14      459.24      868.46    694.28 o 
  -5   2  14    72024.14    73755.37   2549.32 o 
  -4   2  14      103.45       26.66    618.00 o 
  -3   2  14    38604.61    38767.19    712.21 o 
  -2   2  14    74294.01    77282.16    867.37 o 
  -1   2  14    27032.91    26870.67    687.23 o 
   0   2  14    50671.79    49717.23    919.43 o 
   1   2  14     7138.34     6991.84    648.04 o 
   2   2  14      399.16      691.77    584.27 o 
   3   2  14     6034.22     5721.48    537.73 o 
   4   2  14    18372.67    17628.79    612.71 o 
   5   2  14    26233.04    24143.00   1014.46 o 
   6   2  14     1368.51     1241.66    518.85 o 
   7   2  14    56846.47    53781.63   2496.43 o 
   8   2  14    18177.33    18264.73    675.44 o 
   9   2  14    20077.09    19284.93    817.02 o 
  10   2  14    17559.49    18970.56    533.51 o 
  11   2  14     1820.75     2265.98    457.84 o 
  12   2  14    10121.25     9347.34    379.12 o 
  13   2  14    27465.60    30130.52   1094.57 o 
  14   2  14     1826.81     2321.50    393.69 o 
  15   2  14     1804.17     2521.65    377.87 o 
  16   2  14     4903.10     5176.78    421.70 o 
 -15   3  14     9944.33    10133.07    569.02 o 
 -14   3  14     4330.85     4603.31    566.34 o 
 -13   3  14    14017.03    13604.55    631.48 o 
 -12   3  14     1035.26     1356.20    567.04 o 
 -11   3  14    38403.59    39602.32    748.14 o 
 -10   3  14      220.04      285.49    645.54 o 
  -9   3  14     8253.86     8983.07    752.03 o 
  -8   3  14      807.41      893.89    616.39 o 
  -7   3  14   138773.30   138624.73   3779.24 o 
  -6   3  14    49650.59    50082.70   1168.38 o 
  -5   3  14    16929.68    16280.08    754.64 o 
  -4   3  14    28088.04    28080.94    728.03 o 
  -3   3  14    12929.23    12771.41    690.72 o 
  -2   3  14    32953.43    32406.86    755.54 o 
  -1   3  14      720.02      957.86    640.78 o 
   0   3  14    67001.11    65758.63    669.44 o 
   1   3  14      636.33     1214.68    642.65 o 
   2   3  14    24211.93    23767.81    810.31 o 
   3   3  14    24373.82    24479.14    565.76 o 
   4   3  14    14819.14    14665.63    556.77 o 
   5   3  14     2632.84     2871.54    489.24 o 
   6   3  14     4949.37     4993.84    457.37 o 
   7   3  14   109335.03   106809.27   2862.00 o 
   8   3  14     1504.93     1734.91    462.52 o 
   9   3  14   164771.95   163422.05   6049.80 o 
  10   3  14     5224.13     6028.25    464.97 o 
  11   3  14    12023.86    11707.73    450.85 o 
  12   3  14      717.10      761.82    411.69 o 
  13   3  14        4.35      500.06    346.21 o 
  14   3  14     2120.87     1863.13    392.03 o 
  15   3  14      187.11      525.02    341.35 o 
 -15   4  14     1325.88     1908.50    483.53 o 
 -14   4  14     2937.49     3441.17    558.46 o 
 -13   4  14     3288.98     3472.87    599.82 o 
 -12   4  14     4821.03     5146.06    631.24 o 
 -11   4  14    20462.68    20647.09    703.24 o 
 -10   4  14     2648.17     2684.60    629.02 o 
  -9   4  14    15057.98    15363.23    715.21 o 
  -8   4  14      297.39      928.97    700.48 o 
  -7   4  14    21398.88    21072.51    804.12 o 
  -6   4  14     4470.46     4922.56    761.68 o 
  -5   4  14    80370.36    80657.61   1902.72 o 
  -4   4  14      358.42      908.87    626.98 o 
  -3   4  14    91402.50    94698.98   1647.46 o 
  -2   4  14    63049.31    64495.16   1094.44 o 
  -1   4  14    46846.87    48630.34    907.27 o 
   0   4  14    12753.60    12117.00    596.87 o 
   1   4  14      184.87      651.40    556.91 o 
   2   4  14      121.98      492.26    524.44 o 
   3   4  14     5640.02     5398.28    427.86 o 
   4   4  14     7727.45     7038.81    468.81 o 
   5   4  14    25614.04    24779.46    916.21 o 
   6   4  14      667.62      551.97    423.60 o 
   7   4  14    44631.45    42572.17   1516.51 o 
   8   4  14    41537.81    41414.79   1328.42 o 
   9   4  14    12035.27    13088.41    543.25 o 
  10   4  14     2871.45     2912.38    417.24 o 
  11   4  14    15794.89    16005.29    866.47 o 
  12   4  14    13154.05    12924.16    436.77 o 
  13   4  14    64403.45    73251.45    564.71 o 
  14   4  14    40584.02    41406.22   1305.36 o 
  15   4  14        0.79      184.59    370.97 o 
 -15   5  14      638.41     1077.47    523.08 o 
 -14   5  14      139.38       35.26    572.36 o 
 -13   5  14      960.27     1553.38    642.46 o 
 -12   5  14     9701.47     9517.89    606.06 o 
 -11   5  14      217.86      222.44    678.80 o 
 -10   5  14     8940.98     9234.86    789.09 o 
  -9   5  14    15392.29    15356.28    811.44 o 
  -8   5  14    28938.45    28731.06   1377.47 o 
  -7   5  14    84417.27    84028.11   2800.27 o 
  -6   5  14    46637.55    46707.74   1385.11 o 
  -5   5  14    30246.32    30837.09   1056.73 o 
  -4   5  14      322.05      560.18    685.44 o 
  -3   5  14    36298.48    37898.78    781.55 o 
  -2   5  14     2459.68     2483.95    600.59 o 
  -1   5  14    39826.06    39327.85    817.00 o 
   0   5  14    69925.62    72880.52   1164.66 o 
   1   5  14      976.39     1179.98    536.31 o 
   2   5  14    17592.03    16827.19    554.65 o 
   3   5  14    20948.75    20187.69    512.21 o 
   4   5  14    26826.67    22854.70    695.61 o 
   5   5  14    19783.87    20046.31    883.19 o 
   6   5  14     6262.16     6725.27    506.28 o 
   7   5  14    10754.98    10425.63    560.63 o 
   8   5  14      521.16      715.32    406.56 o 
   9   5  14    30981.83    30231.16    945.98 o 
  10   5  14      646.30     1200.90    444.71 o 
  11   5  14     1217.36     1658.76    467.60 o 
  12   5  14       61.72      -51.14    457.67 o 
  13   5  14     3021.03     2326.85    408.72 o 
  14   5  14      186.88      545.78    386.31 o 
  15   5  14     2491.91     2745.31    365.30 o 
 -15   6  14     3573.68     2331.35    566.77 o 
 -14   6  14     9075.32     8726.16    675.76 o 
 -13   6  14    14011.67    13662.87    723.36 o 
 -12   6  14    19119.80    18518.75    765.55 o 
 -11   6  14     1176.75     1677.10    731.42 o 
 -10   6  14     3782.64     4881.60    769.41 o 
  -9   6  14      939.87      682.49    761.17 o 
  -8   6  14      486.92      371.24    877.95 o 
  -7   6  14      211.45      586.75    926.84 o 
  -6   6  14    22559.08    23318.30    973.95 o 
  -5   6  14    11575.89    12152.25    814.35 o 
  -4   6  14      621.09      719.98    686.11 o 
  -3   6  14    83277.11    82156.88   1460.63 o 
  -2   6  14     1934.14     1889.96    664.23 o 
  -1   6  14     7057.78     7658.08    597.34 o 
   0   6  14     8625.41     8956.34    564.82 o 
   1   6  14      810.02      954.61    517.21 o 
   2   6  14      686.12     1317.10    516.25 o 
   3   6  14     2038.88     2260.90    502.93 o 
   4   6  14       19.22     -503.60    517.77 o 
   5   6  14        6.91      402.07    523.66 o 
   6   6  14     2235.11     2740.67    529.50 o 
   7   6  14       35.65      769.70    467.23 o 
   8   6  14    39899.85    40149.42   1432.51 o 
   9   6  14     8118.23     8172.22    452.20 o 
  10   6  14      612.16     1168.60    489.87 o 
  11   6  14    10057.97     9716.70    402.82 o 
  12   6  14       76.91       20.88    432.11 o 
  13   6  14    17901.90    18491.78    578.34 o 
  14   6  14    21174.44    19738.28    556.79 o 
  15   6  14     2136.70     2267.44    359.42 o 
 -14   7  14     1797.89     1514.90    703.72 o 
 -13   7  14    17579.42    16008.60    668.87 o 
 -12   7  14     6772.78     7451.27    812.92 o 
 -11   7  14     6816.05     5798.99    720.24 o 
 -10   7  14     6628.85     5380.66    678.11 o 
  -9   7  14    36377.71    33784.57   1499.53 o 
  -8   7  14     3236.80     3755.56   1034.27 o 
  -7   7  14     5070.56     4601.88    809.23 o 
  -6   7  14     6749.90     7181.44    925.29 o 
  -5   7  14       51.20      306.93    812.68 o 
  -4   7  14    35906.34    35986.77    995.46 o 
  -3   7  14    30307.74    30332.15    697.05 o 
  -2   7  14    20423.78    18626.43    807.69 o 
  -1   7  14    57961.96    55080.84   1739.18 o 
   0   7  14      796.61     1024.59    561.07 o 
   1   7  14    24689.17    24919.46    667.26 o 
   2   7  14      188.47      -87.03    534.74 o 
   3   7  14      928.38     1324.31    566.66 o 
   4   7  14     8950.06     9784.81    572.99 o 
   5   7  14     3919.86     4378.30    550.97 o 
   6   7  14    18363.05    18607.88    518.36 o 
   7   7  14     8448.99     8680.52    481.80 o 
   8   7  14     6004.52     6231.88    431.29 o 
   9   7  14     1241.01     1148.18    409.12 o 
  10   7  14      110.33      -27.44    408.91 o 
  11   7  14     9903.91     9309.34    388.15 o 
  12   7  14     3018.16     2828.20    375.79 o 
  13   7  14     2619.86     2385.26    365.19 o 
  14   7  14     4814.79     4991.82    358.88 o 
  15   7  14       20.41     -472.82    866.83 o 
 -14   8  14     2818.91     3115.51    709.68 o 
 -13   8  14    10573.55    10047.97    569.02 o 
 -12   8  14     1870.70     2011.35    627.11 o 
 -11   8  14       51.90      580.32    615.10 o 
 -10   8  14     3587.05     3961.88    779.26 o 
  -9   8  14     5121.57     5223.46    852.51 o 
  -8   8  14     3946.91     5539.23   1003.11 o 
  -7   8  14     4697.04     4473.05    815.07 o 
  -6   8  14    77251.01    71659.03   3631.57 o 
  -5   8  14    10020.62     9882.98    943.54 o 
  -4   8  14      287.83      107.21    678.01 o 
  -3   8  14    16035.88    15241.35    674.99 o 
  -2   8  14    35347.95    33681.86   1375.38 o 
  -1   8  14    16673.97    15563.95    714.22 o 
   0   8  14    17727.90    17681.42    597.61 o 
   1   8  14     1852.05     2105.09    522.10 o 
   2   8  14     4283.98     4685.02    584.68 o 
   3   8  14     8217.88     7567.99    519.43 o 
   4   8  14     1817.55     1893.63    499.25 o 
   5   8  14     1745.31     2223.15    546.91 o 
   6   8  14     5911.29     6137.94    501.70 o 
   7   8  14    30439.96    31476.27    821.84 o 
   8   8  14      561.52      677.13    413.82 o 
   9   8  14     9902.28    10589.08    463.46 o 
  10   8  14      412.61     1061.36    450.63 o 
  11   8  14      589.89      878.12    392.51 o 
  12   8  14    23827.05    24041.07   1229.59 o 
  13   8  14     1181.37     1731.43    406.12 o 
  14   8  14     1035.43     1855.25    376.12 o 
 -13   9  14      862.34      551.26    616.04 o 
 -12   9  14     1651.43     2360.00    639.16 o 
 -11   9  14     1204.76     1017.83    798.23 o 
 -10   9  14     5548.72     5198.97    706.39 o 
  -9   9  14    29085.92    27917.14    743.11 o 
  -8   9  14    40788.58    38141.99    843.61 o 
  -7   9  14    15699.27    16671.82    894.14 o 
  -6   9  14    73217.38    74713.95   1072.86 o 
  -5   9  14    43289.23    43858.22   1009.16 o 
  -4   9  14    27634.52    27762.90    967.00 o 
  -3   9  14    15188.44    15696.94    804.80 o 
  -2   9  14     1911.71     1819.47    677.70 o 
  -1   9  14    14636.28    15322.08    657.06 o 
   0   9  14     4304.00     4189.94    636.60 o 
   1   9  14    63699.49    60533.39   1278.46 o 
   2   9  14    10970.56    11493.46    539.93 o 
   3   9  14    25288.85    25600.16   1030.54 o 
   4   9  14    68204.35    73814.12    715.78 o 
   5   9  14    16317.89    16269.49    561.54 o 
   6   9  14     2102.84     2421.02    503.47 o 
   7   9  14     5283.41     5200.10    461.24 o 
   8   9  14    95626.63    90057.01   3385.07 o 
   9   9  14     2691.26     2630.53    440.27 o 
  10   9  14    12970.28    13311.35    510.77 o 
  11   9  14     6029.08     5820.58    392.26 o 
  12   9  14     2136.40     2594.17    400.99 o 
  13   9  14     1183.84     1810.83    402.77 o 
  14   9  14     1671.55     1241.48    400.82 o 
 -13  10  14      229.96       87.70    681.26 o 
 -12  10  14    12266.29    12354.73    725.76 o 
 -11  10  14      134.86     -663.84    753.23 o 
 -10  10  14       29.12      122.24    694.64 o 
  -9  10  14      111.97     -277.80    723.92 o 
  -8  10  14     9061.00     9533.39    982.10 o 
  -7  10  14    10082.45    10187.64   1190.05 o 
  -6  10  14    69787.01    71954.00   1902.55 o 
  -5  10  14     6363.72     6515.59    925.77 o 
  -4  10  14     4664.31     4425.21    870.04 o 
  -3  10  14     1495.90     1453.82    696.38 o 
  -2  10  14    46539.08    43961.20   1476.59 o 
  -1  10  14    12379.41    10542.51    553.76 o 
   0  10  14    21081.30    21081.15    697.37 o 
   1  10  14     4632.66     4556.79    518.43 o 
   2  10  14     5847.55     6067.91    607.19 o 
   3  10  14      999.68     1426.38    503.70 o 
   4  10  14    13606.40    13634.91    611.14 o 
   5  10  14    10182.16    10028.63    470.66 o 
   6  10  14      104.62     -101.82    459.69 o 
   7  10  14     4703.09     5196.94    515.95 o 
   8  10  14    16816.58    16216.16    536.18 o 
   9  10  14      129.85      316.90    402.58 o 
  10  10  14     8347.23     7978.17    406.04 o 
  11  10  14    14045.21    15636.55    471.36 o 
  12  10  14    21323.84    21680.13    497.21 o 
  13  10  14     5510.86     5945.89    419.99 o 
 -12  11  14    15800.53    15245.39    631.03 o 
 -11  11  14     4619.32     4205.71    657.79 o 
 -10  11  14     6614.11     6679.33    762.42 o 
  -9  11  14      676.72      523.85    798.79 o 
  -8  11  14    23355.94    22813.38   1484.93 o 
  -7  11  14      160.36      511.71    806.96 o 
  -6  11  14    28004.31    28882.65    824.78 o 
  -5  11  14    16138.50    15361.73    820.81 o 
  -4  11  14     7664.65     7313.44    894.96 o 
  -3  11  14    17466.49    15854.40    610.23 o 
  -2  11  14    14330.26    14289.63    684.04 o 
  -1  11  14     1105.41     1221.40    607.73 o 
   0  11  14     1206.85      950.64    553.28 o 
   1  11  14     1283.97      973.67    512.96 o 
   2  11  14      812.01     1022.22    528.96 o 
   3  11  14     2088.89     2120.30    621.82 o 
   4  11  14    18331.27    16598.27    673.88 o 
   5  11  14    32153.15    32990.16   1144.44 o 
   6  11  14     7748.65     8739.48    504.36 o 
   7  11  14       24.23     -309.81    390.62 o 
   8  11  14   101876.13   105254.52   4652.78 o 
   9  11  14     1908.53     2345.47    398.34 o 
  10  11  14    31292.69    31846.30   1409.84 o 
  11  11  14      329.67      190.80    336.09 o 
  12  11  14     3441.33     3603.46    354.78 o 
  13  11  14      762.22      480.79    361.19 o 
 -12  12  14    14654.45    14931.35    633.54 o 
 -11  12  14       10.51     -249.05    569.56 o 
 -10  12  14     1208.53      744.41    843.95 o 
  -9  12  14       69.95      657.41    755.97 o 
  -8  12  14     3393.30     3539.46    715.96 o 
  -7  12  14    16441.88    17253.45    758.43 o 
  -6  12  14    14538.37    15719.40    837.36 o 
  -5  12  14      460.60      521.87    663.79 o 
  -4  12  14     7450.65     7261.89    616.33 o 
  -3  12  14     1814.97     2088.28    623.07 o 
  -2  12  14    22402.80    20638.80    652.41 o 
  -1  12  14     1704.73     1560.25    591.93 o 
   0  12  14      750.54     1047.79    633.72 o 
   1  12  14    15251.85    14841.66    680.08 o 
   2  12  14      468.76      775.92    491.90 o 
   3  12  14     1077.52     1540.33    572.16 o 
   4  12  14    21794.85    21459.82   1163.13 o 
   5  12  14    14451.47    14217.88    516.34 o 
   6  12  14      206.36      643.23    456.11 o 
   7  12  14     3855.61     3666.36    407.02 o 
   8  12  14     8955.85     9935.33    451.57 o 
   9  12  14     1547.39     1392.37    359.04 o 
  10  12  14     3119.98     3545.11    406.65 o 
  11  12  14    12755.42    12275.27    578.19 o 
  12  12  14     1454.03     1668.69    365.31 o 
 -11  13  14    10151.92     9869.10    565.25 o 
 -10  13  14       44.79     -293.84    607.54 o 
  -9  13  14    14321.33    15443.86    697.43 o 
  -8  13  14     1280.56     1260.93    776.76 o 
  -7  13  14    19111.79    19366.71    827.57 o 
  -6  13  14      493.51     1561.10    665.77 o 
  -5  13  14      296.27      677.98    789.57 o 
  -4  13  14    17698.61    18187.20    834.56 o 
  -3  13  14     6025.80     5696.85    669.34 o 
  -2  13  14     7361.98     6979.07    553.25 o 
  -1  13  14       63.40      479.62    512.14 o 
   0  13  14     3533.92     3690.05    575.21 o 
   1  13  14    25895.04    26110.40    861.03 o 
   2  13  14     6045.32     5942.54    522.68 o 
   3  13  14    34213.98    36805.27    635.85 o 
   4  13  14      887.16     1213.69    472.82 o 
   5  13  14      704.07      769.34    551.22 o 
   6  13  14       28.26     -270.24    439.58 o 
   7  13  14     2485.12     2355.70    443.09 o 
   8  13  14    12192.95    11996.31    433.02 o 
   9  13  14     4425.68     5045.62    399.11 o 
  10  13  14     1884.41     2076.45    428.54 o 
  11  13  14      947.32     1456.94    428.60 o 
 -10  14  14     1340.35     2072.07    811.44 o 
  -9  14  14      528.82     1215.60    516.96 o 
  -8  14  14      872.13     1143.13    644.35 o 
  -7  14  14    15221.16    16186.94    784.23 o 
  -6  14  14     5555.25     6220.28    702.29 o 
  -5  14  14     1438.20     1890.63    659.02 o 
  -4  14  14     4194.15     4094.07    667.42 o 
  -3  14  14       81.46      167.97    553.11 o 
  -2  14  14     2269.72     2395.55    512.68 o 
  -1  14  14     2361.09     2144.80    591.20 o 
   0  14  14     3731.92     3496.06    525.38 o 
   1  14  14        6.07      104.84    483.80 o 
   2  14  14      872.02      862.92    434.44 o 
   3  14  14      545.48      851.31    470.51 o 
   4  14  14     4179.50     5240.94    528.15 o 
   5  14  14     3116.39     2322.68    424.71 o 
   6  14  14    20405.58    20794.21    645.89 o 
   7  14  14     7383.33     7447.89    426.18 o 
   8  14  14     1554.11     2116.46    439.06 o 
   9  14  14       76.56      471.40    365.91 o 
  10  14  14      615.08     1363.55    372.32 o 
  -9  15  14     4640.11     5243.58    719.66 o 
  -8  15  14      335.66      945.68    645.75 o 
  -7  15  14      511.36     1495.80    703.32 o 
  -6  15  14     4421.66     4910.82    611.99 o 
  -5  15  14      467.14      581.10    617.01 o 
  -4  15  14      566.40     1056.94    627.80 o 
  -3  15  14     2740.99     2930.56    610.18 o 
  -2  15  14      277.84      473.26    511.28 o 
  -1  15  14      585.93      515.65    564.38 o 
   0  15  14     6704.44     6302.55    500.10 o 
   1  15  14     3098.59     3472.98    451.81 o 
   2  15  14     2248.42     2243.87    472.48 o 
   3  15  14    12048.83    11794.74    684.99 o 
   4  15  14     4396.42     3953.67    437.78 o 
   5  15  14      570.81       55.45    422.21 o 
   6  15  14     6440.67     7073.81    496.47 o 
   7  15  14     7006.27     7183.02    528.18 o 
   8  15  14    15141.35    14977.74    707.38 o
[truncated: 207,152 more chars]
